# Supplementary material for: GWAS identifies a molecular marker cluster associated with monoterpenoids in grapes
Source: Hortic Res. 2025 Jun 9;12(9):uhaf144. doi: 10.1093/hr/uhaf144 (PMC12313343; doi:10.1093/hr/uhaf144)
Supplement: Web_Material_uhaf144 [file web_material_uhaf144.zip]

Archive with 2 entries (2 files):
- Supplementary Fig.S1-S12-R3.pdf
- TableS1-S11-R4.xlsx
