# Supplementary material for: GWAS identifies a molecular marker cluster associated with monoterpenoids in grapes
Source: Hortic Res. 2025 Jun 9;12(9):uhaf144. doi: 10.1093/hr/uhaf144 (PMC12313343; doi:10.1093/hr/uhaf144)
Supplement: Web_Material_uhaf144 [file web_material_uhaf144.zip › TableS1-S11-R4.xlsx]

## Sheet: Table S1
Table S1 Statistical information on monoterpeniod concentrations in biparents and the F1 population in year 2017.
Compound	2017 free-form							2017 glycosidic-form							2017 total-form
	P1	P2	Number of undetected F1	Minimum	Maximum	Mean	CVb	P1	P2	Number of undetected F1	Minimum	Maximum	Mean	CVb	P1	P2	Number of undetected F1	Minimum	Maximum	Mean	CVb
	MA	CR		(μg/L)	(μg/L)	(μg/L)		MA	CR		(μg/L)	(μg/L)	(μg/L)		MA	CR		(μg/L)	(μg/L)	(μg/L)
α-Terpinenea	1.45745	-	47	0.198398	1.98265	0.687036	0.604322	1.37098	-	70	0.822152	3.73282	1.59503	0.431256	2.82842	-	46	0.198398	5.71245	1.78081	0.609262
D-Limonene	4.84938	-	22	0.198182	6.72893	1.25267	1.0603	2.56716	0.949811	49	0.835845	7.69507	2.44887	0.657318	7.41654	0.949811	19	0.198182	12.5251	2.94159	0.888208
γ-Terpinenea	1.98292	-	34	0.181269	4.28727	1.22863	0.758668	-	-	126	-	-	-	-	1.98292	-	34	0.181261	4.28727	1.18998	0.743614
Terpinolene	7.03739	-	22	0.187155	11.2912	1.67079	1.18133	1.85044	-	60	0.968381	6.24617	2.03072	0.533508	8.88782	-	21	0.187155	13.1731	2.90196	0.953074
α-Terpineol	1.60338	-	26	0.116183	2.66837	0.623441	0.694224	0.624208	-	29	0.313609	2.46861	0.594741	0.534618	2.22759	-	16	0.0625358	3.0964	0.891834	0.726273
Cyclic Monoterpenoid	16.9305	-	11	0.242394	23.8768	3.77094	1.08521	6.41278	0.949811	26	0.321287	23.0147	5.29176	0.919851	23.3433	0.949811	9	0.0656865	37.7603	8.49006	0.944867
β-Myrcene	8.97109	-	58	0.874338	13.9217	3.9064	0.796472	6.11411	-	63	2.16772	33.7288	8.46488	0.732033	15.0852	-	57	0.874304	47.6504	11.5396	0.71529
β-Ocimenea	10.3466	-	46	0.176782	19.5913	3.99893	1.04358	5.88853	-	57	0.947293	45.0752	9.36289	0.840128	16.2351	-	44	0.176782	64.6665	11.7523	0.888005
Neo-allo-ocimenea	2.73596	-	52	0.15726	5.93286	1.27846	0.931959	1.99071	-	60	0.897925	14.5244	3.14497	0.776111	4.72667	-	51	0.157251	20.4544	3.99448	0.793568
Linalool	6.32509	0.217392	0	0.193642	14.7246	1.3975	1.3935	7.19352	0.946959	14	0.939666	19.1769	2.26464	1.22528	13.5186	1.16435	0	0.193006	33.8974	3.37231	1.25588
Hotrienola	1.76789	-	52	0.18955	1.48773	0.505087	0.896574	-	-	126	-	-	-	-	1.76789	-	52	0.18901	1.48773	0.487478	0.90328
Citral	1.17808	-	41	0.125687	9.98885	1.39272	1.13922	6.15973	1.07714	36	0.0427324	87.6459	11.4169	1.07933	7.33782	1.07714	25	0.0406789	97.6347	11.2781	1.18562
Citronellol	0.335979	-	61	0.214632	1.79482	0.66352	0.84997	1.12232	-	126	-	-	-	-	1.4583	-	0	0.214632	1.79482	0.661458	0.844731
Geraniol	4.48057	1.05801	1	0.842834	47.1734	4.06203	1.36488	6.63622	4.53627	0	4.12687	190.259	11.6142	1.51693	11.1168	5.59428	0	4.14026	237.432	16.0213	1.43313
Chain Monoterpenoid	36.1412	1.2754	0	0.226616	59.13	11.1965	1.12846	35.1051	6.56037	0	4.14026	280.163	33.13	1.10325	71.2464	7.83577	0	4.34053	339.293	45.4068	1.0413
Rose oxide	0.0489373	-	57	0.188231	0.956866	0.305661	0.379586	0.132587	-	67	0.0959857	0.342857	0.130136	0.294137	0.181525	-	50	0.0188231	0.438537	0.128439	0.555261
Nerol oxidea	0.089653	-	54	0.111776	0.939647	0.411132	0.48011	0.327224	-	53	0.0981539	1.33596	0.330378	0.775747	0.416877	-	46	0.0191962	1.4723	0.347359	0.813845
Oxidized Monoterpenoid	0.13859	-	45	0.111896	0.998256	0.501804	0.582886	0.459811	-	48	0.0981539	1.51016	0.411623	0.712564	0.598402	-	37	0.0191444	1.74458	0.435063	0.785882
Total Monoterpenoid	53.2103	1.2754	0	1.22258	86.9883	18.1973	0.954078	41.9777	7.51018	0	5.14026	284.163	41.3624	0.968715	95.1881	8.78558	0	6.40621	347.87	61.1533	0.873422
a Compounds were semi-quantified by the calibration curves of other standard compounds with the most similar chemical structure.
b CV, Coefficient of variation.

## Sheet: Table S2
Table S2 Statistical information on monoterpeniod concontrations in the F1 population in year 2018.
Compound	2018 free-form					2018 glycosidic-form					2018 total-form
	Number of undetected F1	Minimum	Maximum	Mean	CVb	Number of undetected F1	Minimum	Maximum	Mean	CVb	Number of undetected F1	Minimum	Maximum	Mean	CVb
		(μg/L)	(μg/L)	(μg/L)			(μg/L)	(μg/L)	(μg/L)			(μg/L)	(μg/L)	(μg/L)
α-Terpinenea	89	2.92485	3.91447	3.41838	0.0890898	60	14.5904	29.2506	17.5504	0.158107	56	2.92481	32.755	17.8927	0.300916
D-Limonene	99	3.25148	8.48985	4.22882	0.343412	55	14.5406	66.1836	26.6639	0.333893	55	14.5406	66.1836	27.7995	0.33543
Terpinolene	63	2.82816	5.61163	3.43245	0.154319	56	14.456	26.5849	16.9777	0.135902	55	2.85274	30.4589	19.6063	0.183824
α-Terpineol	32	0.152398	8.48336	1.68431	1.08034	40	0.576319	14.9864	3.29934	0.809434	24	0.152398	18.7619	4.23941	0.897006
Cyclic Monoterpenoid	32	0.152398	23.7559	5.72967	0.963519	40	0.576319	159.025	51.5398	0.589619	24	0.152398	170.438	47.8679	0.790213
β-Myrcene	55	1.52955	19.7183	6.64727	0.616842	51	14.8431	302.51	85.2823	0.712322	51	14.8431	314.476	91.6119	0.68352
β-Ocimenea	55	1.48644	17.8449	8.00174	0.382231	56	33.322	184.349	71.5755	0.443159	55	6.12229	194.095	78.6537	0.431065
Neo-allo-ocimenea	59	2.84624	4.39832	3.16536	0.107385	55	13.8642	33.3641	19.2418	0.223758	54	2.84062	36.6706	21.7759	0.240434
Linalool	10	0.766366	4.74612	1.47395	0.591391	44	3.48401	73.1805	12.6448	0.85374	9	0.737323	79.8946	13.2618	1.1005
Hotrienola	69	0.737323	37.4553	4.66555	1.27824	116	-	-	-	-	69	0.766366	4.74601	1.44462	0.591248
Citral	77	1.97541	6.58287	2.53199	0.290831	53	9.59539	44.1004	22.3333	0.375213	53	9.59539	46.309	23.7441	0.376915
Citronellol	111	0.492553	1.59126	1.02078	0.522233	79	2.08733	18.5999	3.48271	0.900887	79	2.08733	18.5999	3.59341	0.89832
Geraniol	54	0.768418	17.8543	2.02097	1.09935	52	3.59223	102.438	18.7086	0.91491	50	0.805465	103.808	20.2851	0.870468
Chain Monoterpenoid	10	0.737323	87.7118	16.4357	1.12318	43	3.48401	659.712	200.81	0.711351	9	0.737323	690.609	154.741	1.0656
Nerol oxidea	78	0.179249	0.494132	0.271498	0.287983	55	0.828761	8.48506	2.14296	0.645169	54	0.186899	8.68545	2.27012	0.633023
Oxidized Monoterpenoid	78	0.183432	0.494132	0.271498	0.287983	55	0.828761	11.8574	2.61805	0.803251	54	0.186899	13.156	2.92445	0.77269
Total Monoterpenoid	10	0.737323	85.9454	21.1268	1.05011	33	0.576319	813.071	225.734	0.793191	8	0.737323	866.617	195.764	1.03385
a Compounds were semi-quantified by the calibration curves of other standard compounds with the most similar chemical structure.
b CV, Coefficient of variation.

## Sheet: Table S3
Table S3 Genes associated with all traits identified through genome-wide association analysis.
Gene ID	Swiss-Prot_annotation	NR_annotation
VIT_201s0010g02980	--	hypothetical protein CK203_028495 [Vitis vinifera]
VIT_201s0010g02990	--	calmodulin-like protein 100 [Vitis amurensis]
VIT_201s0010g03000	--	unnamed protein product, partial [Vitis vinifera]
VIT_201s0010g03010	Probable calcium-binding protein CML31 OS=Oryza sativa subsp. japonica OX=39947 GN=CML31 PE=2 SV=1	unnamed protein product, partial [Vitis vinifera]
VIT_201s0010g03020	--	PREDICTED: probable calcium-binding protein CML31 [Vitis vinifera]
VIT_201s0010g03040	--	PREDICTED: putative calcium-binding protein CML23 [Vitis vinifera]
VIT_201s0010g03050	--	PREDICTED: protein kish-like [Vitis vinifera]
VIT_201s0010g03055	--	hypothetical protein VITISV_011295 [Vitis vinifera]
VIT_201s0010g03060	Uncharacterized protein At3g27210 OS=Arabidopsis thaliana OX=3702 GN=Y-2 PE=1 SV=1	PREDICTED: uncharacterized protein At3g27210 isoform X1 [Vitis vinifera]
VIT_201s0010g03070	--	unnamed protein product, partial [Vitis vinifera]
VIT_201s0010g03080	--	unnamed protein product, partial [Vitis vinifera]
VIT_201s0010g03082	Receptor-like protein EIX1 OS=Solanum lycopersicum OX=4081 GN=EIX1 PE=2 SV=2	PREDICTED: LRR receptor-like serine/threonine-protein kinase GSO1 [Vitis vinifera]
VIT_201s0010g03084	Receptor-like protein EIX1 OS=Solanum lycopersicum OX=4081 GN=EIX1 PE=2 SV=2	PREDICTED: leucine-rich repeat receptor protein kinase EMS1-like [Vitis vinifera]
VIT_201s0010g03086	Beta-xylosidase/alpha-L-arabinofuranosidase 1 (Fragment) OS=Medicago sativa subsp. varia OX=36902 GN=Xyl1 PE=1 SV=1	unnamed protein product, partial [Vitis vinifera]
VIT_201s0010g03090	Malate dehydrogenase, cytoplasmic OS=Zea mays OX=4577 PE=1 SV=2	malate dehydrogenase [Populus alba]
VIT_201s0010g03100	Malate dehydrogenase, cytoplasmic OS=Oryza sativa subsp. japonica OX=39947 GN=Os10g0478200 PE=1 SV=3	Malate dehydrogenase, cytoplasmic [Vitis vinifera]
VIT_201s0010g03110	--	--
VIT_201s0010g03120	--	unnamed protein product, partial [Vitis vinifera]
VIT_201s0010g03122	Receptor-like protein EIX2 OS=Solanum lycopersicum OX=4081 GN=EIX2 PE=1 SV=2	PREDICTED: receptor-like protein 12 [Vitis vinifera]
VIT_201s0010g03124	--	Receptor like protein 3 [Vitis vinifera]
VIT_201s0010g03126	Receptor-like protein EIX2 OS=Solanum lycopersicum OX=4081 GN=EIX2 PE=1 SV=2	PREDICTED: leucine-rich repeat receptor protein kinase MSP1-like [Vitis vinifera]
VIT_204s0069g00710	Glutamate receptor 2.9 OS=Arabidopsis thaliana OX=3702 GN=GLR2.9 PE=2 SV=1	unnamed protein product, partial [Vitis vinifera]
VIT_204s0069g00720	Glutamate receptor 2.1 OS=Arabidopsis thaliana OX=3702 GN=GLR2.1 PE=2 SV=2	PREDICTED: glutamate receptor 2.8-like isoform X1 [Vitis vinifera]
VIT_204s0069g00730	Glutamate receptor 2.8 OS=Arabidopsis thaliana OX=3702 GN=GLR2.8 PE=2 SV=2	PREDICTED: glutamate receptor 2.8-like isoform X1 [Vitis vinifera]
VIT_204s0069g00740	Glutamate receptor 2.8 OS=Arabidopsis thaliana OX=3702 GN=GLR2.8 PE=2 SV=2	unnamed protein product, partial [Vitis vinifera]
VIT_204s0069g00750	Histidine kinase 5 OS=Arabidopsis thaliana OX=3702 GN=AHK5 PE=1 SV=1	PREDICTED: histidine kinase 5 [Vitis vinifera]
VIT_204s0069g00755	Sugar transporter ERD6-like 6 OS=Arabidopsis thaliana OX=3702 GN=At1g75220 PE=1 SV=1	Sugar transporter ERD6-like 6 [Vitis vinifera]
VIT_204s0069g00760	Ubiquitin carboxyl-terminal hydrolase 18 OS=Arabidopsis thaliana OX=3702 GN=UBP18 PE=2 SV=2	PREDICTED: ubiquitin carboxyl-terminal hydrolase 18 [Vitis vinifera]
VIT_204s0069g00770	UDP-galactose/UDP-glucose transporter 7 OS=Arabidopsis thaliana OX=3702 GN=UTR7 PE=1 SV=1	PREDICTED: putative UDP-sugar transporter DDB_G0278631 [Vitis vinifera]
VIT_205s0020g00010	--	uncharacterized protein LOC117914690 [Vitis riparia]
VIT_205s0020g00020	Signal recognition particle 19 kDa protein OS=Arabidopsis thaliana OX=3702 GN=SRP19 PE=1 SV=1	unnamed protein product, partial [Vitis vinifera]
VIT_205s0020g00030	Protein GFS12 OS=Arabidopsis thaliana OX=3702 GN=GFS12 PE=1 SV=1	PREDICTED: protein GFS12 isoform X1 [Vitis vinifera]
VIT_205s0020g00040	--	PREDICTED: proteasome assembly chaperone 4 isoform X1 [Vitis vinifera]
VIT_205s0020g00050	Uncharacterized protein At4g28440 OS=Arabidopsis thaliana OX=3702 GN=At4g28440 PE=1 SV=1	Uncharacterized protein CK203_108359 [Vitis vinifera]
VIT_205s0020g00060	Uncharacterized protein At4g28440 OS=Arabidopsis thaliana OX=3702 GN=At4g28440 PE=1 SV=1	Uncharacterized protein CK203_108359 [Vitis vinifera]
VIT_205s0020g00070	--	unnamed protein product, partial [Vitis vinifera]
VIT_205s0020g00075	Probable pectinesterase/pectinesterase inhibitor 25 OS=Arabidopsis thaliana OX=3702 GN=PME25 PE=2 SV=1	putative pectinesterase/pectinesterase inhibitor 25 [Vitis vinifera]
VIT_205s0020g00080	--	hypothetical protein CK203_108361 [Vitis vinifera]
VIT_205s0020g00100	Nucleolin 2 OS=Oryza sativa subsp. japonica OX=39947 GN=Os04g0620700 PE=2 SV=2	nucleolin 2 isoform X1 [Vitis riparia]
VIT_205s0020g00120	--	unnamed protein product, partial [Vitis vinifera]
VIT_205s0020g00130	--	PREDICTED: uncharacterized protein LOC100257958 [Vitis vinifera]
VIT_205s0020g00150	--	unnamed protein product, partial [Vitis vinifera]
VIT_205s0020g00170	--	unnamed protein product, partial [Vitis vinifera]
VIT_205s0020g00175	--	myosin-binding protein 2 [Vitis riparia]
VIT_205s0020g00180	Probable aspartyl aminopeptidase OS=Ricinus communis OX=3988 GN=RCOM_1506700 PE=2 SV=2	hypothetical protein VITISV_035988 [Vitis vinifera]
VIT_205s0020g00190	--	unnamed protein product, partial [Vitis vinifera]
VIT_205s0020g00195	Probable pectinesterase/pectinesterase inhibitor 25 OS=Arabidopsis thaliana OX=3702 GN=PME25 PE=2 SV=1	PREDICTED: uncharacterized protein LOC104879268 isoform X2 [Vitis vinifera]
VIT_205s0020g00200	--	PREDICTED: uncharacterized protein LOC100853716 isoform X5 [Vitis vinifera]
VIT_205s0020g00210	--	hypothetical protein CK203_108363 [Vitis vinifera]
VIT_205s0020g00220	Protein TRANSPORT INHIBITOR RESPONSE 1 OS=Arabidopsis thaliana OX=3702 GN=TIR1 PE=1 SV=2	PREDICTED: protein TRANSPORT INHIBITOR RESPONSE 1-like [Vitis vinifera]
VIT_205s0020g00230	--	PREDICTED: nucleolin 2-like [Vitis vinifera]
VIT_205s0020g00240	--	--
VIT_205s0020g00245	--	Pectinesterase inhibitor [Vitis vinifera]
VIT_205s0020g00250	--	unnamed protein product, partial [Vitis vinifera]
VIT_205s0020g00260	--	PREDICTED: uncharacterized protein LOC100854197 [Vitis vinifera]
VIT_205s0020g00270	--	unnamed protein product, partial [Vitis vinifera]
VIT_205s0020g00290	--	unnamed protein product, partial [Vitis vinifera]
VIT_205s0020g00315	--	PREDICTED: uncharacterized protein LOC100256332 [Vitis vinifera]
VIT_205s0020g00320	E3 ubiquitin-protein ligase UPL6 OS=Arabidopsis thaliana OX=3702 GN=UPL6 PE=2 SV=1	unnamed protein product, partial [Vitis vinifera]
VIT_205s0020g00330	Galactinol synthase 2 OS=Solanum lycopersicum OX=4081 GN=GOLS2 PE=2 SV=1	PREDICTED: galactinol synthase 2 [Vitis vinifera]
VIT_205s0020g00340	Stress-response A/B barrel domain-containing protein HS1 OS=Arabidopsis thaliana OX=3702 GN=HS1 PE=1 SV=1	PREDICTED: stress-response A/B barrel domain-containing protein HS1 [Vitis vinifera]
VIT_205s0020g00350	Chloroplast envelope membrane protein OS=Vitis vinifera OX=29760 GN=cemA PE=3 SV=1	unnamed protein product, partial [Vitis vinifera]
VIT_205s0020g00360	--	PREDICTED: craniofacial development protein 1 [Vitis vinifera]
VIT_205s0020g00370	--	--
VIT_205s0020g00380	Dihydrolipoyl dehydrogenase, mitochondrial OS=Pisum sativum OX=3888 GN=LPD PE=1 SV=2	PREDICTED: dihydrolipoyl dehydrogenase, mitochondrial [Vitis vinifera]
VIT_205s0020g00390	Probable protein phosphatase 2C 49 OS=Arabidopsis thaliana OX=3702 GN=At3g62260 PE=2 SV=1	PREDICTED: probable protein phosphatase 2C 49 [Vitis vinifera]
VIT_205s0020g00400	Hydroxyproline O-galactosyltransferase GALT3 OS=Arabidopsis thaliana OX=3702 GN=GALT3 PE=2 SV=1	PREDICTED: hydroxyproline O-galactosyltransferase GALT3 [Vitis vinifera]
VIT_205s0020g00410	--	PREDICTED: uncharacterized protein LOC100258011 isoform X1 [Vitis vinifera]
VIT_205s0020g00420	Polygalacturonase At1g48100 OS=Arabidopsis thaliana OX=3702 GN=At1g48100 PE=2 SV=1	PREDICTED: polygalacturonase At1g48100 [Vitis vinifera]
VIT_205s0020g00430	--	PREDICTED: uncharacterized protein LOC100258064 [Vitis vinifera]
VIT_205s0020g00440	Probable boron transporter 2 OS=Arabidopsis thaliana OX=3702 GN=BOR2 PE=2 SV=1	PREDICTED: uncharacterized protein LOC100252933 isoform X1 [Vitis vinifera]
VIT_205s0020g00450	Probable inactive DNA (cytosine-5)-methyltransferase DRM3 OS=Arabidopsis thaliana OX=3702 GN=DRM3 PE=1 SV=1	PREDICTED: probable inactive DNA (cytosine-5)-methyltransferase DRM3 isoform X1 [Vitis vinifera]
VIT_205s0020g00460	YTH domain-containing protein ECT2 OS=Arabidopsis thaliana OX=3702 GN=ECT2 PE=1 SV=1	PREDICTED: uncharacterized protein LOC100854837 isoform X1 [Vitis vinifera]
VIT_205s0020g00470	DEAD-box ATP-dependent RNA helicase 40 OS=Arabidopsis thaliana OX=3702 GN=RH40 PE=2 SV=1	PREDICTED: DEAD-box ATP-dependent RNA helicase 46 isoform X2 [Vitis vinifera]
VIT_205s0020g00480	Mitochondrial adenine nucleotide transporter ADNT1 OS=Arabidopsis thaliana OX=3702 GN=ADNT1 PE=1 SV=1	nicotinamide adenine dinucleotide transporter 2, mitochondrial-like isoform X1 [Vitis riparia]
VIT_205s0020g00490	ADP-ribosylation factor 2 OS=Oryza sativa subsp. japonica OX=39947 GN=ARF PE=2 SV=2	ADP ribosylation factor [Phaseolus vulgaris]
VIT_205s0020g00500	Probable beta-D-xylosidase 5 OS=Arabidopsis thaliana OX=3702 GN=BXL5 PE=2 SV=2	unnamed protein product, partial [Vitis vinifera]
VIT_205s0020g00510	Probable beta-D-xylosidase 2 OS=Arabidopsis thaliana OX=3702 GN=BXL2 PE=2 SV=1	unnamed protein product, partial [Vitis vinifera]
VIT_205s0020g00520	Beta-xylosidase/alpha-L-arabinofuranosidase 1 (Fragment) OS=Medicago sativa subsp. varia OX=36902 GN=Xyl1 PE=1 SV=1	PREDICTED: beta-xylosidase/alpha-L-arabinofuranosidase 1 [Vitis vinifera]
VIT_205s0020g00530	Probable beta-D-xylosidase 5 OS=Arabidopsis thaliana OX=3702 GN=BXL5 PE=2 SV=2	PREDICTED: probable beta-D-xylosidase 5 [Vitis vinifera]
VIT_205s0020g00540	Beta-xylosidase/alpha-L-arabinofuranosidase 1 (Fragment) OS=Medicago sativa subsp. varia OX=36902 GN=Xyl1 PE=1 SV=1	PREDICTED: beta-xylosidase/alpha-L-arabinofuranosidase 1 [Vitis vinifera]
VIT_205s0020g00550	--	PREDICTED: proteasome assembly chaperone 4 isoform X3 [Vitis vinifera]
VIT_205s0020g00560	Protein GFS12 OS=Arabidopsis thaliana OX=3702 GN=GFS12 PE=1 SV=1	PREDICTED: protein GFS12 isoform X1 [Vitis vinifera]
VIT_205s0020g00570	Signal recognition particle 19 kDa protein OS=Arabidopsis thaliana OX=3702 GN=SRP19 PE=1 SV=1	unnamed protein product, partial [Vitis vinifera]
VIT_205s0020g00580	--	unnamed protein product, partial [Vitis vinifera]
VIT_205s0020g00590	1-Cys peroxiredoxin OS=Medicago truncatula OX=3880 PE=2 SV=1	1-Cys peroxiredoxin [Vitis vinifera]
VIT_205s0020g00600	1-Cys peroxiredoxin OS=Medicago truncatula OX=3880 PE=2 SV=1	1-Cys peroxiredoxin [Vitis vinifera]
VIT_205s0020g00610	--	PREDICTED: uncharacterized protein LOC100254448 [Vitis vinifera]
VIT_205s0020g00620	Kinesin-like protein KIN-12C OS=Arabidopsis thaliana OX=3702 GN=KIN12C PE=1 SV=1	PREDICTED: kinesin-like protein KIN-12C isoform X3 [Vitis vinifera]
VIT_205s0020g00630	Calmodulin-binding transcription activator 3 OS=Arabidopsis thaliana OX=3702 GN=CAMTA3 PE=1 SV=1	PREDICTED: calmodulin-binding transcription activator 3 isoform X1 [Vitis vinifera]
VIT_205s0020g00640	--	PREDICTED: methyltransferase-like protein 13 [Vitis vinifera]
VIT_205s0020g00670	S-adenosylmethionine synthase 2 OS=Vitis vinifera OX=29760 GN=METK2 PE=3 SV=1	PREDICTED: S-adenosylmethionine synthase 2 [Vitis vinifera]
VIT_205s0020g00680	Pleiotropic drug resistance protein 3 OS=Nicotiana tabacum OX=4097 GN=PDR3 PE=2 SV=1	PREDICTED: pleiotropic drug resistance protein 3 [Vitis vinifera]
VIT_205s0020g00690	Pentatricopeptide repeat-containing protein At3g06430, chloroplastic OS=Arabidopsis thaliana OX=3702 GN=EMB2750 PE=1 SV=1	PREDICTED: pentatricopeptide repeat-containing protein At3g06430, chloroplastic [Vitis vinifera]
VIT_205s0020g00700	Squamosa promoter-binding-like protein 1 OS=Arabidopsis thaliana OX=3702 GN=SPL1 PE=1 SV=2	PREDICTED: squamosa promoter-binding-like protein 1 [Vitis vinifera]
VIT_205s0020g00710	--	unnamed protein product, partial [Vitis vinifera]
VIT_205s0020g00720	Pto-interacting protein 1 OS=Solanum lycopersicum OX=4081 GN=PTI1 PE=1 SV=2	PREDICTED: pto-interacting protein 1 isoform X1 [Vitis vinifera]
VIT_205s0020g00730	Probable receptor-like protein kinase At5g18500 OS=Arabidopsis thaliana OX=3702 GN=At5g18500 PE=2 SV=1	PREDICTED: probable receptor-like protein kinase At5g18500 [Vitis vinifera]
VIT_205s0020g00740	Probable sugar phosphate/phosphate translocator At3g17430 OS=Arabidopsis thaliana OX=3702 GN=At3g17430 PE=1 SV=1	PREDICTED: probable sugar phosphate/phosphate translocator At1g48230 [Vitis vinifera]
VIT_205s0020g00750	Novel plant SNARE 13 OS=Arabidopsis thaliana OX=3702 GN=NPSN13 PE=1 SV=1	PREDICTED: novel plant SNARE 13 [Vitis vinifera]
VIT_205s0020g00760	[Pyruvate dehydrogenase (acetyl-transferring)] kinase, mitochondrial OS=Arabidopsis thaliana OX=3702 GN=PDK PE=1 SV=1	PREDICTED: pyruvate dehydrogenase (acetyl-transferring) kinase, mitochondrial [Vitis vinifera]
VIT_205s0020g00770	--	--
VIT_205s0020g00780	--	PREDICTED: rRNA-processing protein fcf2 [Vitis vinifera]
VIT_205s0020g00790	--	PREDICTED: uncharacterized protein LOC100247647 [Vitis vinifera]
VIT_205s0020g00800	Putative pectinesterase/pectinesterase inhibitor 28 OS=Arabidopsis thaliana OX=3702 GN=PME28 PE=2 SV=1	PREDICTED: pectinesterase [Vitis vinifera]
VIT_205s0020g00810	50S ribosomal protein L3-2, mitochondrial OS=Arabidopsis thaliana OX=3702 GN=RPL3B PE=1 SV=1	PREDICTED: 50S ribosomal protein L3-2, chloroplastic [Vitis vinifera]
VIT_205s0020g00820	Probable GTP diphosphokinase CRSH, chloroplastic OS=Arabidopsis thaliana OX=3702 GN=CRSH PE=2 SV=1	PREDICTED: probable GTP diphosphokinase CRSH, chloroplastic [Vitis vinifera]
VIT_205s0020g00830	CBL-interacting serine/threonine-protein kinase 1 OS=Arabidopsis thaliana OX=3702 GN=CIPK1 PE=1 SV=2	unnamed protein product, partial [Vitis vinifera]
VIT_205s0020g00840	--	PREDICTED: late embryogenesis abundant protein D-29 [Vitis vinifera]
VIT_205s0020g00850	--	PREDICTED: uncharacterized protein LOC100247698 isoform X1 [Vitis vinifera]
VIT_205s0020g00860	--	unnamed protein product, partial [Vitis vinifera]
VIT_205s0020g00870	Protein TRIGALACTOSYLDIACYLGLYCEROL 4, chloroplastic OS=Arabidopsis thaliana OX=3702 GN=TGD4 PE=1 SV=1	PREDICTED: protein TRIGALACTOSYLDIACYLGLYCEROL 4, chloroplastic [Vitis vinifera]
VIT_205s0020g00880	--	PREDICTED: 5'-nucleotidase domain-containing protein 4 isoform X1 [Vitis vinifera]
VIT_205s0020g00890	ABC transporter B family member 11 OS=Arabidopsis thaliana OX=3702 GN=ABCB11 PE=2 SV=1	PREDICTED: ABC transporter B family member 11 [Vitis vinifera]
VIT_205s0020g00900	ABC transporter B family member 11 OS=Arabidopsis thaliana OX=3702 GN=ABCB11 PE=2 SV=1	PREDICTED: ABC transporter B family member 11-like [Vitis vinifera]
VIT_205s0020g00910	F-box/FBD/LRR-repeat protein At1g13570 OS=Arabidopsis thaliana OX=3702 GN=At1g13570 PE=2 SV=1	PREDICTED: F-box/LRR-repeat protein At3g26922 [Vitis vinifera]
VIT_205s0020g00920	Protein CHUP1, chloroplastic OS=Arabidopsis thaliana OX=3702 GN=CHUP1 PE=1 SV=1	PREDICTED: protein CHUP1, chloroplastic isoform X1 [Vitis vinifera]
VIT_205s0020g00930	Diacylglycerol O-acyltransferase 3 OS=Arabidopsis thaliana OX=3702 GN=DGAT3 PE=1 SV=2	PREDICTED: uncharacterized protein LOC100242564 [Vitis vinifera]
VIT_205s0020g00940	CHD3-type chromatin-remodeling factor PICKLE OS=Arabidopsis thaliana OX=3702 GN=PKL PE=1 SV=1	PREDICTED: SWI/SNF-related matrix-associated actin-dependent regulator of chromatin subfamily A-like protein 1 isoform X2 [Vitis vinifera]
VIT_205s0020g00950	Aspartic proteinase OS=Oryza sativa subsp. japonica OX=39947 GN=RAP PE=2 SV=2	PREDICTED: aspartic proteinase [Vitis vinifera]
VIT_205s0020g00960	--	PREDICTED: uncharacterized protein LOC100853372 isoform X1 [Vitis vinifera]
VIT_205s0020g00970	1,4-dihydroxy-2-naphthoyl-CoA thioesterase 1 OS=Arabidopsis thaliana OX=3702 GN=DHNAT1 PE=1 SV=1	PREDICTED: 1,4-dihydroxy-2-naphthoyl-CoA thioesterase 1 [Vitis vinifera]
VIT_205s0020g00980	--	unnamed protein product, partial [Vitis vinifera]
VIT_205s0020g00990	--	--
VIT_205s0020g01000	--	hypothetical protein VITISV_016965 [Vitis vinifera]
VIT_205s0020g01010	--	hypothetical protein VITISV_016965 [Vitis vinifera]
VIT_205s0020g01020	--	--
VIT_205s0020g01030	--	unnamed protein product, partial [Vitis vinifera]
VIT_205s0020g01040	--	PREDICTED: uncharacterized protein LOC100254553 [Vitis vinifera]
VIT_205s0020g01043	Agamous-like MADS-box protein AGL80 OS=Arabidopsis thaliana OX=3702 GN=AGL80 PE=1 SV=1	PREDICTED: agamous-like MADS-box protein AGL80 [Vitis vinifera]
VIT_205s0020g01046	Agamous-like MADS-box protein AGL80 OS=Arabidopsis thaliana OX=3702 GN=AGL80 PE=1 SV=1	Agamous-like MADS-box protein AGL80 [Vitis vinifera]
VIT_205s0020g01050	--	unnamed protein product, partial [Vitis vinifera]
VIT_205s0020g01055	Agamous-like MADS-box protein AGL80 OS=Arabidopsis thaliana OX=3702 GN=AGL80 PE=1 SV=1	PREDICTED: agamous-like MADS-box protein AGL80 [Vitis vinifera]
VIT_205s0020g01060	Chromatin structure-remodeling complex protein BSH OS=Arabidopsis thaliana OX=3702 GN=BSH PE=1 SV=2	PREDICTED: chromatin structure-remodeling complex protein BSH isoform X1 [Vitis vinifera]
VIT_205s0020g01070	Auxin-responsive protein IAA4 OS=Oryza sativa subsp. indica OX=39946 GN=IAA4 PE=2 SV=1	PREDICTED: auxin-responsive protein IAA31 [Vitis vinifera]
VIT_205s0020g01080	--	PREDICTED: uncharacterized protein LOC104879229 isoform X3 [Vitis vinifera]
VIT_205s0020g01090	--	PREDICTED: transcription factor HY5-like [Vitis vinifera]
VIT_205s0020g01100	Transcription factor MYB61 OS=Arabidopsis thaliana OX=3702 GN=MYB61 PE=2 SV=1	PREDICTED: transcription factor MYB86 [Vitis vinifera]
VIT_205s0020g01110	Pectin acetylesterase 10 OS=Arabidopsis thaliana OX=3702 GN=PAE10 PE=2 SV=1	PREDICTED: pectin acetylesterase 12 isoform X1 [Vitis vinifera]
VIT_205s0020g01120	Rhomboid-like protein 14, mitochondrial OS=Arabidopsis thaliana OX=3702 GN=RBL14 PE=2 SV=1	PREDICTED: rhomboid-like protein 14, mitochondrial [Vitis vinifera]
VIT_205s0020g01130	DEAD-box ATP-dependent RNA helicase 50 OS=Arabidopsis thaliana OX=3702 GN=RH50 PE=2 SV=2	PREDICTED: DEAD-box ATP-dependent RNA helicase 50 [Vitis vinifera]
VIT_205s0020g01140	50S ribosomal protein L18, chloroplastic OS=Spinacia oleracea OX=3562 GN=RPL18 PE=1 SV=3	PREDICTED: 50S ribosomal protein L18, chloroplastic [Vitis vinifera]
VIT_205s0020g01150	Cation/H(+) antiporter 19 OS=Arabidopsis thaliana OX=3702 GN=CHX19 PE=2 SV=1	PREDICTED: cation/H(+) antiporter 19 [Vitis vinifera]
VIT_205s0020g01160	--	PREDICTED: condensin-2 complex subunit D3 [Vitis vinifera]
VIT_205s0020g01170	Translationally-controlled tumor protein homolog OS=Elaeis guineensis var. tenera OX=51953 GN=TCTP PE=2 SV=1	PREDICTED: translationally-controlled tumor protein homolog [Vitis vinifera]
VIT_205s0020g01180	26S proteasome regulatory subunit 6A homolog A OS=Arabidopsis thaliana OX=3702 GN=RPT5A PE=1 SV=1	PREDICTED: 26S protease regulatory subunit 6A homolog [Vitis vinifera]
VIT_205s0020g01190	--	hypothetical protein CK203_088123 [Vitis vinifera]
VIT_205s0020g01200	Kinesin-like protein KIN-13A OS=Arabidopsis thaliana OX=3702 GN=KIN13A PE=1 SV=1	PREDICTED: kinesin-like protein KIN-13A [Vitis vinifera]
VIT_205s0020g01210	--	unnamed protein product, partial [Vitis vinifera]
VIT_205s0020g01220	Ubiquitin-like-specific protease ESD4 OS=Arabidopsis thaliana OX=3702 GN=ESD4 PE=1 SV=1	PREDICTED: ubiquitin-like-specific protease ESD4 isoform X1 [Vitis vinifera]
VIT_205s0020g01240	Heterodimeric geranylgeranyl pyrophosphate synthase large subunit 1, chloroplastic OS=Arabidopsis thaliana OX=3702 GN=GGPPS1 PE=1 SV=2	PREDICTED: heterodimeric geranylgeranyl pyrophosphate synthase large subunit 1, chloroplastic [Vitis vinifera]
VIT_205s0020g01250	--	PREDICTED: uncharacterized protein LOC100254500 [Vitis vinifera]
VIT_205s0020g01260	Pentatricopeptide repeat-containing protein At3g06920 OS=Arabidopsis thaliana OX=3702 GN=At3g06920 PE=2 SV=1	PREDICTED: pentatricopeptide repeat-containing protein At3g06920 [Vitis vinifera]
VIT_205s0020g01270	--	PREDICTED: uncharacterized protein LOC100853751 [Vitis vinifera]
VIT_205s0020g01280	--	unnamed protein product, partial [Vitis vinifera]
VIT_205s0020g01290	Translocase of chloroplast 159, chloroplastic OS=Arabidopsis thaliana OX=3702 GN=TOC159 PE=1 SV=1	unnamed protein product, partial [Vitis vinifera]
VIT_205s0020g01300	--	Translocase of chloroplast 159, chloroplastic [Vitis vinifera]
VIT_205s0020g01310	Protein SRG1 OS=Arabidopsis thaliana OX=3702 GN=SRG1 PE=2 SV=1	PREDICTED: protein SRG1 [Vitis vinifera]
VIT_205s0020g01320	Cullin-1 OS=Oryza sativa subsp. japonica OX=39947 GN=CUL1 PE=1 SV=1	PREDICTED: cullin-1 isoform X1 [Vitis vinifera]
VIT_205s0020g01330	--	hypothetical protein CK203_088105 [Vitis vinifera]
VIT_205s0020g01340	Cullin-1 OS=Arabidopsis thaliana OX=3702 GN=CUL1 PE=1 SV=1	unnamed protein product, partial [Vitis vinifera]
VIT_205s0020g01350	Nuclear transcription factor Y subunit B-5 OS=Arabidopsis thaliana OX=3702 GN=NFYB5 PE=1 SV=1	PREDICTED: nuclear transcription factor Y subunit B-5-like [Vitis vinifera]
VIT_205s0020g01355	Omega-hydroxypalmitate O-feruloyl transferase OS=Arabidopsis thaliana OX=3702 GN=HHT1 PE=1 SV=1	hypothetical protein VITISV_043430 [Vitis vinifera]
VIT_205s0020g01360	--	PREDICTED: uncharacterized protein LOC100245979 [Vitis vinifera]
VIT_205s0020g01370	--	PREDICTED: uncharacterized protein LOC100252927 [Vitis vinifera]
VIT_205s0020g01380	Mitochondrial thiamine diphosphate carrier 2 OS=Arabidopsis thaliana OX=3702 GN=At5g48970 PE=2 SV=1	PREDICTED: mitochondrial thiamine pyrophosphate carrier [Vitis vinifera]
VIT_205s0020g01385	--	PREDICTED: uncharacterized protein LOC104879232 isoform X1 [Vitis vinifera]
VIT_205s0020g01390	--	--
VIT_205s0020g01395	--	hypothetical protein CK203_001552 [Vitis vinifera]
VIT_205s0020g01400	Protein SRC2 OS=Glycine max OX=3847 GN=SRC2 PE=2 SV=1	PREDICTED: protein SRC2-like [Vitis vinifera]
VIT_205s0020g01410	--	PREDICTED: 60S ribosome subunit biogenesis protein NIP7 homolog [Vitis vinifera]
VIT_205s0020g01420	Flowering-promoting factor 1-like protein 3 OS=Oryza sativa subsp. japonica OX=39947 GN=Os02g0460200 PE=2 SV=1	PREDICTED: flowering-promoting factor 1-like protein 3 [Vitis vinifera]
VIT_205s0020g01430	Vesicle-associated membrane protein 724 OS=Arabidopsis thaliana OX=3702 GN=VAMP724 PE=2 SV=2	PREDICTED: vesicle-associated membrane protein 724 [Vitis vinifera]
VIT_205s0020g01440	--	PREDICTED: uncharacterized protein LOC100249327 [Vitis vinifera]
VIT_205s0020g01450	Heavy metal-associated isoprenylated plant protein 36 OS=Arabidopsis thaliana OX=3702 GN=HIPP36 PE=1 SV=1	unnamed protein product, partial [Vitis vinifera]
VIT_205s0020g01460	Probable protein phosphatase 2C 40 OS=Arabidopsis thaliana OX=3702 GN=At3g16560 PE=1 SV=1	unnamed protein product, partial [Vitis vinifera]
VIT_205s0020g01470	Alanine--tRNA ligase, chloroplastic/mitochondrial OS=Populus trichocarpa OX=3694 GN=POPTRDRAFT_821063 PE=3 SV=1	PREDICTED: uncharacterized protein LOC100244170 [Vitis vinifera]
VIT_205s0020g01480	40S ribosomal protein S21-2 OS=Arabidopsis thaliana OX=3702 GN=RPS21C PE=1 SV=2	PREDICTED: 40S ribosomal protein S21 [Vitis vinifera]
VIT_205s0020g01490	Protein RALF-like 33 OS=Arabidopsis thaliana OX=3702 GN=RALFL33 PE=2 SV=1	unnamed protein product, partial [Vitis vinifera]
VIT_205s0020g01500	Heat shock factor-binding protein OS=Arabidopsis thaliana OX=3702 GN=HSBP PE=1 SV=1	PREDICTED: heat shock factor-binding protein 1 [Vitis vinifera]
VIT_205s0020g01510	--	PREDICTED: translocator protein homolog [Vitis vinifera]
VIT_205s0020g01520	Protein BUD31 homolog 2 OS=Oryza sativa subsp. japonica OX=39947 GN=Os05g0446300 PE=2 SV=1	unnamed protein product, partial [Vitis vinifera]
VIT_205s0020g01530	Xyloglucan 6-xylosyltransferase 2 OS=Arabidopsis thaliana OX=3702 GN=XXT2 PE=1 SV=1	Xyloglucan 6-xylosyltransferase 2 [Vitis vinifera]
VIT_205s0020g01540	Probable histone-arginine methyltransferase 1.3 OS=Arabidopsis thaliana OX=3702 GN=PRMT13 PE=1 SV=3	PREDICTED: probable histone-arginine methyltransferase 1.3 [Vitis vinifera]
VIT_205s0020g01550	Isoleucine--tRNA ligase, chloroplastic/mitochondrial OS=Arabidopsis thaliana OX=3702 GN=OVA2 PE=2 SV=1	PREDICTED: isoleucine--tRNA ligase, chloroplastic/mitochondrial isoform X1 [Vitis vinifera]
VIT_205s0020g01560	Pentatricopeptide repeat-containing protein At4g15720 OS=Arabidopsis thaliana OX=3702 GN=PCMP-H1 PE=2 SV=1	PREDICTED: pentatricopeptide repeat-containing protein At4g15720 [Vitis vinifera]
VIT_205s0020g01570	Cysteine-tryptophan domain-containing zinc finger protein 7 OS=Oryza sativa subsp. japonica OX=39947 GN=CWZF7 PE=1 SV=2	PREDICTED: uncharacterized protein LOC100244340 isoform X2 [Vitis vinifera]
VIT_205s0020g01575	Probable beta-1,3-galactosyltransferase 13 OS=Arabidopsis thaliana OX=3702 GN=B3GALT13 PE=2 SV=1	hypothetical protein VITISV_015866 [Vitis vinifera]
VIT_205s0020g01580	Sucrose nonfermenting 4-like protein OS=Arabidopsis thaliana OX=3702 GN=SNF4 PE=1 SV=1	PREDICTED: sucrose nonfermenting 4-like protein isoform X1 [Vitis vinifera]
VIT_205s0020g01600	--	PREDICTED: uncharacterized protein LOC100263086 [Vitis vinifera]
VIT_205s0020g01610	Protein ALWAYS EARLY 3 OS=Arabidopsis thaliana OX=3702 GN=ALY3 PE=1 SV=1	unnamed protein product, partial [Vitis vinifera]
VIT_205s0020g01620	--	unnamed protein product, partial [Vitis vinifera]
VIT_205s0020g01630	--	hypothetical protein CK203_085231 [Vitis vinifera]
VIT_205s0020g01640	--	PREDICTED: uncharacterized protein LOC100252802 [Vitis vinifera]
VIT_205s0020g01643	--	PREDICTED: transcription termination factor MTERF5, chloroplastic [Vitis vinifera]
VIT_205s0020g01650	Zinc finger CCCH domain-containing protein 34 OS=Arabidopsis thaliana OX=3702 GN=At3g06410 PE=2 SV=2	hypothetical protein VITISV_003243 [Vitis vinifera]
VIT_205s0020g01660	--	--
VIT_205s0020g01670	GTP-binding protein OBGC, chloroplastic OS=Arabidopsis thaliana OX=3702 GN=OBGL PE=2 SV=1	PREDICTED: GTP-binding protein OBGC, chloroplastic isoform X3 [Vitis vinifera]
VIT_205s0020g01680	--	unnamed protein product, partial [Vitis vinifera]
VIT_205s0020g01690	Serine/threonine-protein kinase-like protein ACR4 OS=Arabidopsis thaliana OX=3702 GN=ACR4 PE=1 SV=1	PREDICTED: putative serine/threonine-protein kinase isoform X2 [Vitis vinifera]
VIT_205s0020g01700	--	--
VIT_205s0020g01710	Probable serine/threonine-protein phosphatase 2A regulatory subunit B'' subunit TON2 OS=Arabidopsis thaliana OX=3702 GN=TON2 PE=1 SV=1	PREDICTED: probable serine/threonine-protein phosphatase 2A regulatory subunit B'' subunit TON2 [Vitis vinifera]
VIT_205s0020g01720	--	PREDICTED: E3 ubiquitin-protein ligase Topors isoform X1 [Vitis vinifera]
VIT_205s0020g01730	Anaphase-promoting complex subunit 7 OS=Arabidopsis thaliana OX=3702 GN=APC7 PE=2 SV=1	PREDICTED: anaphase-promoting complex subunit 7 [Vitis vinifera]
VIT_205s0020g01740	Adagio-like protein 3 OS=Oryza sativa subsp. japonica OX=39947 GN=Os11g0547000 PE=2 SV=2	PREDICTED: acyl-CoA-binding domain-containing protein 5 [Vitis vinifera]
VIT_205s0020g01750	Monothiol glutaredoxin-S2 OS=Arabidopsis thaliana OX=3702 GN=GRXS2 PE=3 SV=1	PREDICTED: monothiol glutaredoxin-S2 [Vitis vinifera]
VIT_205s0020g01760	Monothiol glutaredoxin-S10 OS=Arabidopsis thaliana OX=3702 GN=GRXS10 PE=3 SV=1	PREDICTED: monothiol glutaredoxin-S10 [Vitis vinifera]
VIT_205s0020g01770	Serine/threonine-protein kinase PBL27 OS=Arabidopsis thaliana OX=3702 GN=PBL27 PE=1 SV=1	PREDICTED: serine/threonine-protein kinase CDL1 [Vitis vinifera]
VIT_205s0020g01780	Probable chromatin-remodeling complex ATPase chain OS=Oryza sativa subsp. japonica OX=39947 GN=Os01g0367900 PE=2 SV=2	PREDICTED: ISWI chromatin-remodeling complex ATPase CHR11 [Vitis vinifera]
VIT_205s0020g01790	Triacylglycerol lipase OBL1 OS=Arabidopsis thaliana OX=3702 GN=OBL1 PE=1 SV=1	unnamed protein product, partial [Vitis vinifera]
VIT_205s0020g01795	--	PREDICTED: uncharacterized protein LOC104879238 isoform X1 [Vitis vinifera]
VIT_205s0020g01800	E3 ubiquitin-protein ligase MIEL1 OS=Arabidopsis thaliana OX=3702 GN=MIEL1 PE=1 SV=1	PREDICTED: E3 ubiquitin-protein ligase MIEL1 isoform X3 [Vitis vinifera]
VIT_205s0020g01810	--	PREDICTED: uncharacterized protein LOC100256322 [Vitis vinifera]
VIT_205s0020g01815	--	PREDICTED: basic helix-loop-helix protein A-like [Vitis vinifera]
VIT_205s0020g01820	CASP-like protein 1E2 OS=Vitis vinifera OX=29760 GN=VIT_05s0020g01820 PE=2 SV=1	PREDICTED: CASP-like protein 1E2 [Vitis vinifera]
VIT_205s0020g01830	CASP-like protein 1D1 OS=Vitis vinifera OX=29760 GN=VIT_05s0020g01830 PE=2 SV=2	PREDICTED: CASP-like protein 1D1 [Vitis vinifera]
VIT_205s0020g01840	Divinyl chlorophyllide a 8-vinyl-reductase, chloroplastic OS=Cucumis sativus OX=3659 GN=DVR PE=1 SV=1	PREDICTED: divinyl chlorophyllide a 8-vinyl-reductase, chloroplastic [Vitis vinifera]
VIT_205s0020g01850	Double-stranded RNA-binding protein 2 OS=Oryza sativa subsp. japonica OX=39947 GN=DRB2 PE=2 SV=1	unnamed protein product, partial [Vitis vinifera]
VIT_205s0020g01860	Probable nucleolar protein 5-1 OS=Arabidopsis thaliana OX=3702 GN=NOP5-1 PE=1 SV=2	unnamed protein product, partial [Vitis vinifera]
VIT_205s0020g01870	Probable nucleolar protein 5-1 OS=Arabidopsis thaliana OX=3702 GN=NOP5-1 PE=1 SV=2	putative nucleolar protein 5-1 [Vitis vinifera]
VIT_205s0020g01880	--	unnamed protein product, partial [Vitis vinifera]
VIT_205s0020g01890	Probable serine/threonine-protein kinase At1g54610 OS=Arabidopsis thaliana OX=3702 GN=At1g54610 PE=1 SV=1	PREDICTED: probable serine/threonine-protein kinase At1g54610 [Vitis vinifera]
VIT_205s0020g01900	--	--
VIT_205s0020g01910	Inactive beta-amylase 9 OS=Arabidopsis thaliana OX=3702 GN=BAM9 PE=2 SV=1	PREDICTED: inactive beta-amylase 9 [Vitis vinifera]
VIT_205s0020g01920	--	PREDICTED: uncharacterized protein LOC109122664 [Vitis vinifera]
VIT_205s0020g01930	Tubby-like F-box protein 3 OS=Arabidopsis thaliana OX=3702 GN=TULP3 PE=1 SV=1	PREDICTED: tubby-like F-box protein 3 [Vitis vinifera]
VIT_205s0020g01940	--	unnamed protein product, partial [Vitis vinifera]
VIT_205s0020g01950	--	PREDICTED: uncharacterized protein LOC100855402 isoform X1 [Vitis vinifera]
VIT_205s0020g01960	Sodium/hydrogen exchanger 2 OS=Arabidopsis thaliana OX=3702 GN=NHX2 PE=2 SV=2	PREDICTED: nhx1 antiporter isoform X1 [Vitis vinifera]
VIT_205s0020g01970	Vesicle-associated protein 1-2 OS=Arabidopsis thaliana OX=3702 GN=PVA12 PE=1 SV=1	PREDICTED: vesicle-associated protein 1-2 [Vitis vinifera]
VIT_205s0020g01980	Acyl carrier protein 1, chloroplastic OS=Casuarina glauca OX=3522 GN=ACP1 PE=2 SV=1	PREDICTED: acyl carrier protein 1, chloroplastic [Vitis vinifera]
VIT_205s0020g01990	Serine/threonine-protein kinase RUNKEL OS=Arabidopsis thaliana OX=3702 GN=RUK PE=1 SV=1	PREDICTED: serine/threonine-protein kinase RUNKEL [Vitis vinifera]
VIT_205s0020g02000	Chromatin structure-remodeling complex protein SYD OS=Arabidopsis thaliana OX=3702 GN=SYD PE=1 SV=1	PREDICTED: chromatin structure-remodeling complex protein SYD isoform X1 [Vitis vinifera]
VIT_205s0020g02030	Bifunctional 3-dehydroquinate dehydratase/shikimate dehydrogenase, chloroplastic OS=Arabidopsis thaliana OX=3702 GN=EMB3004 PE=1 SV=1	PREDICTED: bifunctional 3-dehydroquinate dehydratase/shikimate dehydrogenase, chloroplastic isoform X1 [Vitis vinifera]
VIT_205s0020g02040	Pentatricopeptide repeat-containing protein At2g36980, mitochondrial OS=Arabidopsis thaliana OX=3702 GN=PCMP-E73 PE=2 SV=1	unnamed protein product, partial [Vitis vinifera]
VIT_205s0020g02050	--	PREDICTED: uncharacterized protein LOC100244334 [Vitis vinifera]
VIT_205s0020g02060	--	--
VIT_205s0020g02070	--	PREDICTED: uncharacterized protein LOC100266667 isoform X1 [Vitis vinifera]
VIT_205s0020g02080	--	PREDICTED: uncharacterized protein LOC100259554 isoform X1 [Vitis vinifera]
VIT_205s0020g02090	--	PREDICTED: uncharacterized protein LOC104879242 [Vitis vinifera]
VIT_205s0020g02095	--	--
VIT_205s0020g02100	--	unnamed protein product, partial [Vitis vinifera]
VIT_205s0020g02110	Peroxidase 24 OS=Arabidopsis thaliana OX=3702 GN=PER24 PE=2 SV=1	unnamed protein product, partial [Vitis vinifera]
VIT_205s0020g02120	Peroxidase 24 OS=Arabidopsis thaliana OX=3702 GN=PER24 PE=2 SV=1	PREDICTED: peroxidase 24 [Vitis vinifera]
VIT_205s0020g02130	Probable 1-deoxy-D-xylulose-5-phosphate synthase, chloroplastic OS=Capsicum annuum OX=4072 GN=TKT2 PE=2 SV=1	PREDICTED: probable 1-deoxy-D-xylulose-5-phosphate synthase, chloroplastic [Vitis vinifera]
VIT_205s0020g02150	NADH dehydrogenase [ubiquinone] 1 alpha subcomplex subunit 8-B OS=Arabidopsis thaliana OX=3702 GN=At5g18800 PE=1 SV=1	PREDICTED: NADH dehydrogenase [ubiquinone] 1 alpha subcomplex subunit 8-B [Vitis vinifera]
VIT_205s0020g02160	Squamosa promoter-binding-like protein 7 OS=Arabidopsis thaliana OX=3702 GN=SPL7 PE=1 SV=2	PREDICTED: squamosa promoter-binding-like protein 7 [Vitis vinifera]
VIT_205s0020g02170	Sugar transporter ERD6-like 16 OS=Arabidopsis thaliana OX=3702 GN=At5g18840 PE=2 SV=2	PREDICTED: sugar transporter ERD6-like 16 [Vitis vinifera]
VIT_205s0020g02180	--	PREDICTED: uncharacterized protein LOC100256211 [Vitis vinifera]
VIT_205s0020g02200	--	PREDICTED: uncharacterized protein LOC100263026 isoform X1 [Vitis vinifera]
VIT_205s0020g02210	Histidine-containing phosphotransfer protein 1 OS=Arabidopsis thaliana OX=3702 GN=AHP1 PE=1 SV=1	PREDICTED: histidine-containing phosphotransfer protein 1 [Vitis vinifera]
VIT_205s0020g02220	Probable prolyl 4-hydroxylase 4 OS=Arabidopsis thaliana OX=3702 GN=P4H4 PE=2 SV=1	PREDICTED: probable prolyl 4-hydroxylase 4 [Vitis vinifera]
VIT_205s0020g02230	Receptor-like cytosolic serine/threonine-protein kinase RBK2 OS=Arabidopsis thaliana OX=3702 GN=RBK2 PE=1 SV=1	PREDICTED: receptor-like cytosolic serine/threonine-protein kinase RBK2 isoform X1 [Vitis vinifera]
VIT_205s0020g02240	Uncharacterized protein At4g15545 OS=Arabidopsis thaliana OX=3702 GN=At4g15545 PE=1 SV=1	PREDICTED: uncharacterized protein At4g15545 isoform X1 [Vitis vinifera]
VIT_205s0020g02250	Sugar transporter ERD6-like 16 OS=Arabidopsis thaliana OX=3702 GN=At5g18840 PE=2 SV=2	PREDICTED: sugar transporter ERD6-like 7 isoform X2 [Vitis vinifera]
VIT_205s0020g02260	Sugar transporter ERD6-like 16 OS=Arabidopsis thaliana OX=3702 GN=At5g18840 PE=2 SV=2	unnamed protein product, partial [Vitis vinifera]
VIT_205s0020g02270	--	PREDICTED: uncharacterized protein LOC100257948 [Vitis vinifera]
VIT_205s0020g02280	Protein DMP2 OS=Arabidopsis thaliana OX=3702 GN=DMP2 PE=2 SV=1	PREDICTED: uncharacterized protein LOC100264790 [Vitis vinifera]
VIT_205s0020g02290	--	PREDICTED: uncharacterized protein LOC100259606 [Vitis vinifera]
VIT_205s0020g02300	--	PREDICTED: uncharacterized protein LOC100252797 isoform X1 [Vitis vinifera]
VIT_205s0020g02310	Pyruvate, phosphate dikinase, chloroplastic OS=Mesembryanthemum crystallinum OX=3544 GN=PPD PE=2 SV=1	unnamed protein product, partial [Vitis vinifera]
VIT_205s0020g02320	Putative E3 ubiquitin-protein ligase RF298 OS=Arabidopsis thaliana OX=3702 GN=RF298 PE=2 SV=1	PREDICTED: putative E3 ubiquitin-protein ligase RF298 [Vitis vinifera]
VIT_205s0020g02330	--	PREDICTED: uncharacterized protein LOC100852500 [Vitis vinifera]
VIT_205s0020g02340	Peptide methionine sulfoxide reductase B5 OS=Oryza sativa subsp. japonica OX=39947 GN=MSRB5 PE=2 SV=1	PREDICTED: peptide methionine sulfoxide reductase B5 [Vitis vinifera]
VIT_205s0020g02350	SAC3 family protein B OS=Arabidopsis thaliana OX=3702 GN=SAC3B PE=1 SV=1	PREDICTED: SAC3 family protein B [Vitis vinifera]
VIT_205s0020g02360	Probable protein phosphatase 2C 35 OS=Arabidopsis thaliana OX=3702 GN=At3g06270 PE=2 SV=1	PREDICTED: probable protein phosphatase 2C 35 isoform X1 [Vitis vinifera]
VIT_205s0020g02370	S-adenosylmethionine decarboxylase proenzyme 4 OS=Arabidopsis thaliana OX=3702 GN=SAMDC4 PE=1 SV=1	PREDICTED: S-adenosylmethionine decarboxylase proenzyme 4 [Vitis vinifera]
VIT_205s0020g02380	Probable galacturonosyltransferase-like 4 OS=Arabidopsis thaliana OX=3702 GN=GATL4 PE=2 SV=1	PREDICTED: probable galacturonosyltransferase-like 4 [Vitis vinifera]
VIT_205s0020g02390	AP-5 complex subunit mu OS=Arabidopsis thaliana OX=3702 GN=AP5M PE=2 SV=1	PREDICTED: AP-5 complex subunit mu [Vitis vinifera]
VIT_205s0020g02400	F-box/LRR-repeat protein 4 OS=Arabidopsis thaliana OX=3702 GN=FBL4 PE=2 SV=1	PREDICTED: F-box/LRR-repeat protein 4 isoform X2 [Vitis vinifera]
VIT_205s0020g02410	Putative MO25-like protein At5g47540 OS=Arabidopsis thaliana OX=3702 GN=At5g47540 PE=2 SV=1	PREDICTED: calcium-binding protein 39 isoform X1 [Vitis vinifera]
VIT_205s0020g02420	--	PREDICTED: BSD domain-containing protein 1 [Vitis vinifera]
VIT_205s0020g02430	BI1-like protein OS=Arabidopsis thaliana OX=3702 GN=LFG5 PE=2 SV=1	PREDICTED: BI1-like protein [Vitis vinifera]
VIT_205s0020g02440	Pentatricopeptide repeat-containing protein At5g18950 OS=Arabidopsis thaliana OX=3702 GN=At5g18950 PE=2 SV=2	PREDICTED: pentatricopeptide repeat-containing protein At5g18950 [Vitis vinifera]
VIT_205s0020g02450	Protein FAR1-RELATED SEQUENCE 7 OS=Arabidopsis thaliana OX=3702 GN=FRS7 PE=2 SV=1	PREDICTED: protein FAR1-RELATED SEQUENCE 7 isoform X2 [Vitis vinifera]
VIT_205s0020g02460	Protein ABCI12, chloroplastic OS=Arabidopsis thaliana OX=3702 GN=ABCI12 PE=1 SV=1	PREDICTED: protein ABCI12, chloroplastic [Vitis vinifera]
VIT_205s0020g02470	Membrane protein PM19L OS=Oryza sativa subsp. japonica OX=39947 GN=PM19L PE=2 SV=1	PREDICTED: uncharacterized protein LOC100263132 [Vitis vinifera]
VIT_205s0020g02480	Glutamine synthetase leaf isozyme, chloroplastic OS=Phaseolus vulgaris OX=3885 PE=2 SV=1	PREDICTED: glutamine synthetase leaf isozyme, chloroplastic [Vitis vinifera]
VIT_205s0020g02490	--	unnamed protein product, partial [Vitis vinifera]
VIT_205s0020g02500	--	PREDICTED: uncharacterized protein LOC100256318 [Vitis vinifera]
VIT_205s0020g02510	Guanylate kinase 2, chloroplastic/mitochondrial OS=Oryza sativa subsp. japonica OX=39947 GN=V2 PE=1 SV=1	PREDICTED: guanylate kinase 2, chloroplastic/mitochondrial [Vitis vinifera]
VIT_205s0020g02520	BTB/POZ and MATH domain-containing protein 1 OS=Arabidopsis thaliana OX=3702 GN=BPM1 PE=1 SV=1	PREDICTED: BTB/POZ and MATH domain-containing protein 1 isoform X2 [Vitis vinifera]
VIT_205s0020g02530	Mitogen-activated protein kinase 16 OS=Arabidopsis thaliana OX=3702 GN=MPK16 PE=2 SV=2	PREDICTED: mitogen-activated protein kinase 15 [Vitis vinifera]
VIT_205s0020g02540	Endo-1,3;1,4-beta-D-glucanase OS=Zea mays OX=4577 PE=1 SV=1	PREDICTED: endo-1,3;1,4-beta-D-glucanase [Vitis vinifera]
VIT_205s0020g02550	Endo-1,3;1,4-beta-D-glucanase OS=Zea mays OX=4577 PE=1 SV=1	unnamed protein product, partial [Vitis vinifera]
VIT_205s0020g02560	Ribonucleoside-diphosphate reductase small chain A OS=Arabidopsis thaliana OX=3702 GN=RNR2A PE=1 SV=2	PREDICTED: ribonucleoside-diphosphate reductase small chain A [Vitis vinifera]
VIT_205s0020g02570	Mediator of RNA polymerase II transcription subunit 33A OS=Arabidopsis thaliana OX=3702 GN=MED33A PE=1 SV=1	PREDICTED: mediator of RNA polymerase II transcription subunit 33A isoform X2 [Vitis vinifera]
VIT_205s0020g02580	Pentatricopeptide repeat-containing protein At5g19020, mitochondrial OS=Arabidopsis thaliana OX=3702 GN=PCMP-E42 PE=2 SV=1	unnamed protein product, partial [Vitis vinifera]
VIT_205s0020g02590	Uncharacterized protein At5g19025 OS=Arabidopsis thaliana OX=3702 GN=At5g19025 PE=2 SV=3	PREDICTED: uncharacterized protein At5g19025 isoform X2 [Vitis vinifera]
VIT_205s0020g02600	--	PREDICTED: serine incorporator 3 [Vitis vinifera]
VIT_205s0020g02610	DUF21 domain-containing protein At4g14240 OS=Arabidopsis thaliana OX=3702 GN=CBSDUF1 PE=1 SV=1	hypothetical protein VITISV_036763 [Vitis vinifera]
VIT_205s0020g02620	Glycine-rich RNA-binding protein 4, mitochondrial OS=Arabidopsis thaliana OX=3702 GN=RBG4 PE=2 SV=1	unnamed protein product, partial [Vitis vinifera]
VIT_205s0020g02630	Adenylate isopentenyltransferase 5, chloroplastic OS=Arabidopsis thaliana OX=3702 GN=IPT5 PE=1 SV=2	PREDICTED: adenylate isopentenyltransferase 5, chloroplastic [Vitis vinifera]
VIT_205s0020g02640	--	PREDICTED: UPF0613 protein PB24D3.06c [Vitis vinifera]
VIT_205s0020g02650	--	PREDICTED: uncharacterized protein LOC100244329 [Vitis vinifera]
VIT_205s0020g02660	--	PREDICTED: uncharacterized protein LOC100242671 [Vitis vinifera]
VIT_205s0020g02670	--	PREDICTED: uncharacterized protein LOC104879247 [Vitis vinifera]
VIT_205s0020g02680	Probable E3 ubiquitin-protein ligase LUL4 OS=Arabidopsis thaliana OX=3702 GN=LUL4 PE=2 SV=1	PREDICTED: probable E3 ubiquitin-protein ligase LUL4 isoform X1 [Vitis vinifera]
VIT_205s0020g02690	Heavy metal-associated isoprenylated plant protein 32 OS=Arabidopsis thaliana OX=3702 GN=HIPP32 PE=2 SV=1	PREDICTED: heavy metal-associated isoprenylated plant protein 33 [Vitis vinifera]
VIT_205s0020g02700	Transcription factor MUTE OS=Arabidopsis thaliana OX=3702 GN=MUTE PE=2 SV=1	PREDICTED: transcription factor MUTE isoform X2 [Vitis vinifera]
VIT_205s0020g02710	Dual specificity protein phosphatase 1 OS=Arabidopsis thaliana OX=3702 GN=DSPTP1 PE=1 SV=1	PREDICTED: dual specificity protein phosphatase 1 [Vitis vinifera]
VIT_205s0020g02720	Probable aspartic proteinase GIP2 OS=Nicotiana benthamiana OX=4100 GN=GIP2 PE=1 SV=1	PREDICTED: basic 7S globulin [Vitis vinifera]
VIT_205s0020g02730	Probable aspartic proteinase GIP2 OS=Nicotiana benthamiana OX=4100 GN=GIP2 PE=1 SV=1	PREDICTED: basic 7S globulin [Vitis vinifera]
VIT_205s0020g02740	Probable aquaporin NIP7-1 OS=Arabidopsis thaliana OX=3702 GN=NIP7-1 PE=2 SV=2	PREDICTED: probable aquaporin NIP7-1 isoform X2 [Vitis vinifera]
VIT_205s0020g02760	Signal peptidase complex subunit 3B OS=Arabidopsis thaliana OX=3702 GN=At5g27430 PE=2 SV=1	PREDICTED: signal peptidase complex subunit 3B isoform X1 [Vitis vinifera]
VIT_205s0020g02770	Stem-specific protein TSJT1 OS=Nicotiana tabacum OX=4097 GN=TSJT1 PE=2 SV=1	PREDICTED: stem-specific protein TSJT1 [Vitis vinifera]
VIT_205s0020g02780	--	unnamed protein product, partial [Vitis vinifera]
VIT_205s0020g02790	Nuclear transcription factor Y subunit C-3 OS=Arabidopsis thaliana OX=3702 GN=NFYC3 PE=1 SV=1	PREDICTED: nuclear transcription factor Y subunit C-3 [Vitis vinifera]
VIT_205s0020g02800	ATP-dependent (S)-NAD(P)H-hydrate dehydratase OS=Vitis vinifera OX=29760 GN=VIT_05s0020g02800 PE=3 SV=1	PREDICTED: ATP-dependent (S)-NAD(P)H-hydrate dehydratase [Vitis vinifera]
VIT_205s0020g02810	Protein trichome birefringence-like 10 OS=Arabidopsis thaliana OX=3702 GN=TBL10 PE=2 SV=1	PREDICTED: protein trichome birefringence-like 10 isoform X1 [Vitis vinifera]
VIT_205s0020g02820	NEDD8-activating enzyme E1 catalytic subunit OS=Arabidopsis thaliana OX=3702 GN=ECR1 PE=1 SV=2	PREDICTED: NEDD8-activating enzyme E1 catalytic subunit [Vitis vinifera]
VIT_205s0020g02830	--	PREDICTED: uncharacterized protein LOC100854649 [Vitis vinifera]
VIT_205s0020g02840	3-dehydrosphinganine reductase TSC10B OS=Arabidopsis thaliana OX=3702 GN=TSC10B PE=1 SV=1	PREDICTED: 3-dehydrosphinganine reductase TSC10A [Vitis vinifera]
VIT_205s0020g02850	Peroxiredoxin-2F, mitochondrial OS=Oryza sativa subsp. japonica OX=39947 GN=PRXIIF PE=2 SV=1	type II peroxiredoxin F [Vitis vinifera]
VIT_205s0020g02860	E3 ubiquitin-protein ligase RHF1A OS=Arabidopsis thaliana OX=3702 GN=RHF1A PE=1 SV=1	PREDICTED: E3 ubiquitin-protein ligase RHF1A isoform X1 [Vitis vinifera]
VIT_205s0020g02870	DEAD-box ATP-dependent RNA helicase 58, chloroplastic OS=Arabidopsis thaliana OX=3702 GN=RH58 PE=2 SV=1	DEAD-box ATP-dependent RNA helicase 58, chloroplastic [Vitis vinifera]
VIT_205s0020g02880	Glucose-1-phosphate adenylyltransferase large subunit 1, chloroplastic OS=Arabidopsis thaliana OX=3702 GN=ADG2 PE=1 SV=3	PREDICTED: glucose-1-phosphate adenylyltransferase large subunit 3, chloroplastic/amyloplastic [Vitis vinifera]
VIT_205s0020g02890	Uncharacterized GPI-anchored protein At3g06035 OS=Arabidopsis thaliana OX=3702 GN=At3g06035 PE=2 SV=1	unnamed protein product, partial [Vitis vinifera]
VIT_205s0020g02900	Peroxisomal adenine nucleotide carrier 1 OS=Glycine max OX=3847 GN=PNC1 PE=2 SV=1	PREDICTED: peroxisomal adenine nucleotide carrier 1 [Vitis vinifera]
VIT_205s0020g02910	Mitogen-activated protein kinase kinase kinase NPK1 OS=Nicotiana tabacum OX=4097 GN=NPK1 PE=1 SV=1	unnamed protein product, partial [Vitis vinifera]
VIT_205s0020g02920	Protein FANTASTIC FOUR 3 OS=Arabidopsis thaliana OX=3702 GN=FAF3 PE=2 SV=1	PREDICTED: protein FANTASTIC FOUR 3 [Vitis vinifera]
VIT_205s0020g02930	--	PREDICTED: DNA-directed RNA polymerase III subunit RPC3 isoform X2 [Vitis vinifera]
VIT_205s0020g02940	Protein phosphatase 2C 70 OS=Arabidopsis thaliana OX=3702 GN=KAPP PE=1 SV=2	PREDICTED: protein phosphatase 2C 70 [Vitis vinifera]
VIT_205s0020g02950	--	PREDICTED: putative methyltransferase C9orf114 [Vitis vinifera]
VIT_205s0020g02960	Probable ATP-dependent DNA helicase CHR12 OS=Arabidopsis thaliana OX=3702 GN=CHR12 PE=2 SV=1	PREDICTED: probable ATP-dependent DNA helicase CHR12 [Vitis vinifera]
VIT_205s0020g02970	RAN GTPase-activating protein 2 OS=Arabidopsis thaliana OX=3702 GN=RANGAP2 PE=1 SV=2	PREDICTED: RAN GTPase-activating protein 2 [Vitis vinifera]
VIT_205s0020g02980	--	--
VIT_205s0020g02990	40S ribosomal protein S16 OS=Gossypium hirsutum OX=3635 GN=RPS16 PE=2 SV=1	PREDICTED: 40S ribosomal protein S16 [Vitis vinifera]
VIT_205s0020g03000	2-hydroxyisoflavanone dehydratase OS=Glycyrrhiza echinata OX=46348 GN=HIDM PE=1 SV=1	PREDICTED: 2-hydroxyisoflavanone dehydratase-like [Vitis vinifera]
VIT_205s0020g03010	2-hydroxyisoflavanone dehydratase OS=Glycyrrhiza echinata OX=46348 GN=HIDM PE=1 SV=1	PREDICTED: 2-hydroxyisoflavanone dehydratase-like [Vitis vinifera]
VIT_205s0020g03020	ARM REPEAT PROTEIN INTERACTING WITH ABF2 OS=Arabidopsis thaliana OX=3702 GN=ARIA PE=1 SV=2	PREDICTED: ARM REPEAT PROTEIN INTERACTING WITH ABF2 isoform X1 [Vitis vinifera]
VIT_205s0020g03030	Probable LRR receptor-like serine/threonine-protein kinase At1g67720 OS=Arabidopsis thaliana OX=3702 GN=At1g67720 PE=1 SV=1	PREDICTED: probable LRR receptor-like serine/threonine-protein kinase At1g67720 [Vitis vinifera]
VIT_205s0020g03040	--	PREDICTED: uncharacterized protein LOC100254485 [Vitis vinifera]
VIT_205s0020g03050	Probable membrane-associated kinase regulator 1 OS=Arabidopsis thaliana OX=3702 GN=MAKR1 PE=1 SV=1	PREDICTED: probable membrane-associated kinase regulator 1 [Vitis vinifera]
VIT_205s0020g03060	Cyclin-T1-4 OS=Oryza sativa subsp. japonica OX=39947 GN=CYCT1-1 PE=2 SV=1	unnamed protein product, partial [Vitis vinifera]
VIT_205s0020g03070	Cyclin-T1-4 OS=Arabidopsis thaliana OX=3702 GN=CYCT1-4 PE=1 SV=1	unnamed protein product, partial [Vitis vinifera]
VIT_205s0020g03080	Long chain acyl-CoA synthetase 6, peroxisomal OS=Arabidopsis thaliana OX=3702 GN=LACS6 PE=1 SV=1	PREDICTED: long chain acyl-CoA synthetase 6, peroxisomal [Vitis vinifera]
VIT_205s0020g03090	Chloride channel protein CLC-d OS=Arabidopsis thaliana OX=3702 GN=CLC-D PE=1 SV=2	PREDICTED: uncharacterized protein LOC100261408 isoform X1 [Vitis vinifera]
VIT_205s0020g03100	Sugar transport protein 8 OS=Arabidopsis thaliana OX=3702 GN=STP8 PE=2 SV=2	PREDICTED: sugar transport protein 8 [Vitis vinifera]
VIT_205s0020g03130	Mavicyanin OS=Cucurbita pepo OX=3663 PE=1 SV=1	PREDICTED: mavicyanin [Vitis vinifera]
VIT_205s0020g03140	Sugar transport protein 13 OS=Arabidopsis thaliana OX=3702 GN=STP13 PE=1 SV=2	hexose transporter [Vitis vinifera]
VIT_205s0020g03150	Protein TIME FOR COFFEE OS=Arabidopsis thaliana OX=3702 GN=TIC PE=1 SV=2	PREDICTED: protein TIME FOR COFFEE isoform X1 [Vitis vinifera]
VIT_205s0020g03160	Vacuole membrane protein KMS1 OS=Arabidopsis thaliana OX=3702 GN=KMS1 PE=1 SV=1	PREDICTED: vacuole membrane protein KMS1 [Vitis vinifera]
VIT_205s0020g03170	Probable linoleate 9S-lipoxygenase 5 OS=Solanum tuberosum OX=4113 GN=LOX1.5 PE=2 SV=1	PREDICTED: probable linoleate 9S-lipoxygenase 5 [Vitis vinifera]
VIT_205s0020g03180	Photosystem I reaction center subunit II, chloroplastic OS=Solanum lycopersicum OX=4081 GN=psaD PE=2 SV=1	PREDICTED: photosystem I reaction center subunit II, chloroplastic [Vitis vinifera]
VIT_205s0020g03190	--	PREDICTED: uncharacterized protein LOC100263185 [Vitis vinifera]
VIT_205s0020g03200	Thermospermine synthase ACAULIS5 OS=Arabidopsis thaliana OX=3702 GN=ACL5 PE=1 SV=1	PREDICTED: thermospermine synthase ACAULIS5 [Vitis vinifera]
VIT_205s0020g03210	G-type lectin S-receptor-like serine/threonine-protein kinase LECRK4 OS=Oryza sativa subsp. indica OX=39946 GN=LECRK4 PE=3 SV=1	PREDICTED: G-type lectin S-receptor-like serine/threonine-protein kinase LECRK4 [Vitis vinifera]
VIT_205s0020g03220	G-type lectin S-receptor-like serine/threonine-protein kinase LECRK2 OS=Oryza sativa subsp. japonica OX=39947 GN=LECRK2 PE=3 SV=1	G-type lectin S-receptor-like serine/threonine-protein kinase LECRK2 [Vitis vinifera]
VIT_205s0020g03240	G-type lectin S-receptor-like serine/threonine-protein kinase LECRK4 OS=Oryza sativa subsp. indica OX=39946 GN=LECRK4 PE=3 SV=1	PREDICTED: G-type lectin S-receptor-like serine/threonine-protein kinase LECRK4 [Vitis vinifera]
VIT_205s0020g03250	UDP-arabinopyranose mutase 1 OS=Oryza sativa subsp. japonica OX=39947 GN=UAM1 PE=1 SV=1	unnamed protein product, partial [Vitis vinifera]
VIT_205s0020g03260	Primary amine oxidase (Fragment) OS=Lens culinaris OX=3864 PE=1 SV=3	PREDICTED: primary amine oxidase [Vitis vinifera]
VIT_205s0020g03270	G-type lectin S-receptor-like serine/threonine-protein kinase LECRK4 OS=Oryza sativa subsp. indica OX=39946 GN=LECRK4 PE=3 SV=1	PREDICTED: G-type lectin S-receptor-like serine/threonine-protein kinase LECRK4 [Vitis vinifera]
VIT_205s0020g03280	Primary amine oxidase 2 OS=Arabidopsis thaliana OX=3702 GN=At1g31672 PE=3 SV=1	PREDICTED: primary amine oxidase [Vitis vinifera]
VIT_205s0020g03290	G-type lectin S-receptor-like serine/threonine-protein kinase LECRK3 OS=Oryza sativa subsp. indica OX=39946 GN=LECRK3 PE=3 SV=2	PREDICTED: G-type lectin S-receptor-like serine/threonine-protein kinase LECRK3 [Vitis vinifera]
VIT_205s0020g03300	G-type lectin S-receptor-like serine/threonine-protein kinase RLK1 OS=Arabidopsis thaliana OX=3702 GN=RLK1 PE=2 SV=2	PREDICTED: G-type lectin S-receptor-like serine/threonine-protein kinase LECRK2 [Vitis vinifera]
VIT_205s0020g03310	Primary amine oxidase 1 OS=Arabidopsis thaliana OX=3702 GN=AO1 PE=1 SV=1	unnamed protein product, partial [Vitis vinifera]
VIT_205s0020g03320	Primary amine oxidase OS=Pisum sativum OX=3888 PE=1 SV=1	PREDICTED: primary amine oxidase isoform X1 [Vitis vinifera]
VIT_205s0020g03330	Heat shock 70 kDa protein 8 OS=Arabidopsis thaliana OX=3702 GN=HSP70-8 PE=1 SV=1	PREDICTED: heat shock 70 kDa protein 8 [Vitis vinifera]
VIT_205s0020g03340	--	PREDICTED: uncharacterized protein LOC100246068 [Vitis vinifera]
VIT_205s0020g03350	--	PREDICTED: random slug protein 5 [Vitis vinifera]
VIT_205s0020g03360	--	unnamed protein product, partial [Vitis vinifera]
VIT_205s0020g03370	--	PREDICTED: uncharacterized protein LOC100242666 isoform X1 [Vitis vinifera]
VIT_205s0020g03380	Serine/threonine-protein kinase WNK1 OS=Arabidopsis thaliana OX=3702 GN=WNK1 PE=1 SV=1	PREDICTED: probable serine/threonine-protein kinase WNK9 [Vitis vinifera]
VIT_205s0020g03390	--	unnamed protein product, partial [Vitis vinifera]
VIT_205s0020g03400	--	unnamed protein product, partial [Vitis vinifera]
VIT_205s0020g03410	Aspartate aminotransferase, cytoplasmic OS=Daucus carota OX=4039 PE=2 SV=1	hypothetical protein CK203_023777 [Vitis vinifera]
VIT_205s0020g03420	Increased DNA methylation 1 OS=Arabidopsis thaliana OX=3702 GN=IDM1 PE=1 SV=1	PREDICTED: uncharacterized protein LOC100247619 isoform X1 [Vitis vinifera]
VIT_205s0020g03430	Imidazoleglycerol-phosphate dehydratase 1, chloroplastic OS=Arabidopsis thaliana OX=3702 GN=HISN5A PE=1 SV=1	PREDICTED: imidazoleglycerol-phosphate dehydratase [Vitis vinifera]
VIT_205s0020g03440	Photosystem II D1 precursor processing protein PSB27-H2, chloroplastic OS=Arabidopsis thaliana OX=3702 GN=PSB27-2 PE=1 SV=1	PREDICTED: photosystem II D1 precursor processing protein PSB27-H2, chloroplastic isoform X2 [Vitis vinifera]
VIT_205s0020g03450	40S ribosomal protein S18 OS=Arabidopsis thaliana OX=3702 GN=RPS18A PE=1 SV=1	unnamed protein product, partial [Vitis vinifera]
VIT_205s0020g03460	Protein SUPPRESSOR OF GENE SILENCING 3 homolog OS=Oryza sativa subsp. indica OX=39946 GN=SGS3 PE=3 SV=1	PREDICTED: uncharacterized protein LOC100259596 [Vitis vinifera]
VIT_205s0020g03470	FRIGIDA-like protein 4a OS=Arabidopsis thaliana OX=3702 GN=FRL4A PE=2 SV=1	PREDICTED: FRIGIDA-like protein 4a [Vitis vinifera]
VIT_205s0020g03480	--	PREDICTED: uncharacterized protein LOC100249372 [Vitis vinifera]
VIT_205s0020g03490	Ferredoxin C 1, chloroplastic OS=Arabidopsis thaliana OX=3702 GN=FDC1 PE=1 SV=1	PREDICTED: uncharacterized protein LOC100244206 [Vitis vinifera]
VIT_205s0020g03500	Probable prefoldin subunit 2 OS=Arabidopsis thaliana OX=3702 GN=At3g22480 PE=2 SV=1	unnamed protein product, partial [Vitis vinifera]
VIT_205s0020g03510	Preprotein translocase subunit SECE1 OS=Arabidopsis thaliana OX=3702 GN=SECE1 PE=1 SV=1	PREDICTED: preprotein translocase subunit SECE1 [Vitis vinifera]
VIT_205s0020g03520	Transcription repressor OFP11 OS=Arabidopsis thaliana OX=3702 GN=OFP11 PE=2 SV=1	PREDICTED: transcription repressor OFP11 [Vitis vinifera]
VIT_205s0020g03530	Late embryogenesis abundant protein D-34 OS=Gossypium hirsutum OX=3635 PE=3 SV=1	PREDICTED: late embryogenesis abundant protein D-34 [Vitis vinifera]
VIT_205s0020g03540	--	--
VIT_205s0020g03550	--	PREDICTED: uncharacterized protein LOC100256251 isoform X1 [Vitis vinifera]
VIT_205s0020g03560	--	unnamed protein product, partial [Vitis vinifera]
VIT_205s0020g03570	Pentatricopeptide repeat-containing protein At4g14850 OS=Arabidopsis thaliana OX=3702 GN=LOI1 PE=1 SV=1	PREDICTED: pentatricopeptide repeat-containing protein At4g14850 [Vitis vinifera]
VIT_205s0020g03580	--	PREDICTED: pre-rRNA-processing protein TSR2 homolog [Vitis vinifera]
VIT_205s0020g03590	--	PREDICTED: uncharacterized protein LOC100257987 isoform X1 [Vitis vinifera]
VIT_205s0020g03600	--	PREDICTED: uncharacterized protein LOC100252843 isoform X2 [Vitis vinifera]
VIT_205s0020g03610	--	unnamed protein product, partial [Vitis vinifera]
VIT_205s0020g03620	--	PREDICTED: uncharacterized protein LOC100242594 [Vitis vinifera]
VIT_205s0020g03630	Pentatricopeptide repeat-containing protein At4g14820 OS=Arabidopsis thaliana OX=3702 GN=PCMP-H3 PE=2 SV=1	PREDICTED: pentatricopeptide repeat-containing protein At4g14820 [Vitis vinifera]
VIT_205s0020g03640	--	PREDICTED: uncharacterized protein LOC100259691 [Vitis vinifera]
VIT_205s0020g03650	--	unnamed protein product, partial [Vitis vinifera]
VIT_205s0020g03660	Folate-biopterin transporter 1, chloroplastic OS=Arabidopsis thaliana OX=3702 GN=At2g32040 PE=1 SV=2	PREDICTED: folate-biopterin transporter 1, chloroplastic [Vitis vinifera]
VIT_205s0020g03670	FCS-Like Zinc finger 8 OS=Arabidopsis thaliana OX=3702 GN=FLZ8 PE=1 SV=1	Protein MARD1 [Vitis vinifera]
VIT_205s0020g03680	--	PREDICTED: uncharacterized protein LOC100261442 [Vitis vinifera]
VIT_205s0020g03690	--	PREDICTED: uncharacterized protein LOC100240811 [Vitis vinifera]
VIT_205s0020g03700	--	unnamed protein product, partial [Vitis vinifera]
VIT_205s0020g03710	--	PREDICTED: uncharacterized protein LOC100233116 [Vitis vinifera]
VIT_205s0020g03720	Protein CDC73 homolog OS=Arabidopsis thaliana OX=3702 GN=CDC73 PE=1 SV=1	PREDICTED: protein CDC73 homolog [Vitis vinifera]
VIT_205s0020g03730	Xylogen-like protein 11 OS=Arabidopsis thaliana OX=3702 GN=XYP11 PE=2 SV=2	Non-specific lipid-transfer protein-like protein [Vitis vinifera]
VIT_205s0020g03740	--	PREDICTED: non-specific lipid-transfer protein-like protein At2g13820 isoform X1 [Vitis vinifera]
VIT_205s0020g03750	--	PREDICTED: non-specific lipid-transfer protein-like protein At5g64080 [Vitis vinifera]
VIT_205s0020g03760	Probable RNA helicase SDE3 OS=Arabidopsis thaliana OX=3702 GN=SDE3 PE=1 SV=1	PREDICTED: probable RNA helicase SDE3 [Vitis vinifera]
VIT_205s0020g03770	Type IV inositol polyphosphate 5-phosphatase 7 OS=Arabidopsis thaliana OX=3702 GN=IP5P7 PE=1 SV=1	PREDICTED: type IV inositol polyphosphate 5-phosphatase 7 [Vitis vinifera]
VIT_205s0020g03780	DExH-box ATP-dependent RNA helicase DExH16, mitochondrial OS=Arabidopsis thaliana OX=3702 GN=SUV3 PE=1 SV=1	unnamed protein product, partial [Vitis vinifera]
VIT_205s0020g03790	DExH-box ATP-dependent RNA helicase DExH16, mitochondrial OS=Arabidopsis thaliana OX=3702 GN=SUV3 PE=1 SV=1	PREDICTED: ATP-dependent RNA helicase SUV3, mitochondrial [Vitis vinifera]
VIT_205s0020g03800	Pentatricopeptide repeat-containing protein At3g22670, mitochondrial OS=Arabidopsis thaliana OX=3702 GN=At3g22670 PE=2 SV=1	Pentatricopeptide repeat-containing protein, mitochondrial [Vitis vinifera]
VIT_205s0020g03810	--	Pentatricopeptide repeat-containing protein, mitochondrial [Vitis vinifera]
VIT_205s0020g03820	ATP-dependent RNA helicase SUV3, mitochondrial OS=Oryza sativa subsp. japonica OX=39947 GN=SUV3 PE=1 SV=1	unnamed protein product, partial [Vitis vinifera]
VIT_205s0020g03830	Pentatricopeptide repeat-containing protein At3g22670, mitochondrial OS=Arabidopsis thaliana OX=3702 GN=At3g22670 PE=2 SV=1	PREDICTED: pentatricopeptide repeat-containing protein At3g22670, mitochondrial [Vitis vinifera]
VIT_205s0020g03840	Protein RDM1 OS=Arabidopsis thaliana OX=3702 GN=RDM1 PE=1 SV=1	PREDICTED: protein RDM1 [Vitis vinifera]
VIT_205s0020g03850	Pentatricopeptide repeat-containing protein At3g22690 OS=Arabidopsis thaliana OX=3702 GN=PCMP-H56 PE=3 SV=1	PREDICTED: pentatricopeptide repeat-containing protein At3g22690 [Vitis vinifera]
VIT_205s0020g03860	Homocysteine S-methyltransferase 2 OS=Arabidopsis thaliana OX=3702 GN=HMT-2 PE=1 SV=1	PREDICTED: homocysteine S-methyltransferase 3 isoform X1 [Vitis vinifera]
VIT_205s0020g03870	Serine/threonine-protein kinase STY13 OS=Arabidopsis thaliana OX=3702 GN=STY13 PE=1 SV=2	PREDICTED: serine/threonine-protein kinase HT1 [Vitis vinifera]
VIT_205s0020g03880	CRC domain-containing protein TSO1 OS=Arabidopsis thaliana OX=3702 GN=TSO1 PE=1 SV=1	PREDICTED: protein tesmin/TSO1-like CXC 2 isoform X1 [Vitis vinifera]
VIT_205s0020g03890	Protein NETWORKED 1A OS=Arabidopsis thaliana OX=3702 GN=NET1A PE=1 SV=1	PREDICTED: protein NETWORKED 1A [Vitis vinifera]
VIT_205s0020g03900	40S ribosomal protein S3a-1 OS=Vitis vinifera OX=29760 GN=GSVIVT00020038001 PE=3 SV=1	PREDICTED: 40S ribosomal protein S3a-1 [Vitis vinifera]
VIT_205s0020g03910	Leucine-rich repeat extensin-like protein 6 OS=Arabidopsis thaliana OX=3702 GN=LRX6 PE=2 SV=1	PREDICTED: leucine-rich repeat extensin-like protein 6 [Vitis vinifera]
VIT_205s0020g03920	Hsp70-Hsp90 organizing protein OS=Triticum aestivum OX=4565 GN=HOP PE=1 SV=1	PREDICTED: stress-induced-phosphoprotein 1 [Vitis vinifera]
VIT_205s0020g03930	Sulfate transporter 3.1 OS=Arabidopsis thaliana OX=3702 GN=SULTR3;1 PE=2 SV=1	unnamed protein product, partial [Vitis vinifera]
VIT_205s0020g03970	Sulfate transporter 3.1 OS=Arabidopsis thaliana OX=3702 GN=SULTR3;1 PE=2 SV=1	unnamed protein product, partial [Vitis vinifera]
VIT_205s0020g03980	--	PREDICTED: protein IQ-DOMAIN 14 [Vitis vinifera]
VIT_205s0020g04000	RING-H2 finger protein ATL64 OS=Arabidopsis thaliana OX=3702 GN=ATL64 PE=2 SV=1	PREDICTED: RING-H2 finger protein ATL33 [Vitis vinifera]
VIT_205s0020g04010	--	PREDICTED: uncharacterized protein LOC100263116 [Vitis vinifera]
VIT_205s0020g04020	VAN3-binding protein OS=Arabidopsis thaliana OX=3702 GN=VAB PE=1 SV=1	PREDICTED: VAN3-binding protein isoform X1 [Vitis vinifera]
VIT_205s0020g04030	Protein LIFEGUARD 4 OS=Arabidopsis thaliana OX=3702 GN=LFG4 PE=2 SV=1	PREDICTED: BI1-like protein [Vitis vinifera]
VIT_205s0020g04040	Chlorophyllase-2 OS=Arabidopsis thaliana OX=3702 GN=CLH2 PE=1 SV=1	PREDICTED: chlorophyllase-2, chloroplastic [Vitis vinifera]
VIT_205s0020g04050	EPIDERMAL PATTERNING FACTOR-like protein 4 OS=Arabidopsis thaliana OX=3702 GN=EPFL4 PE=1 SV=1	PREDICTED: EPIDERMAL PATTERNING FACTOR-like protein 5 [Vitis vinifera]
VIT_205s0020g04060	Protein TIFY 4B OS=Arabidopsis thaliana OX=3702 GN=TIFY4B PE=1 SV=1	PREDICTED: protein TIFY 4B isoform X3 [Vitis vinifera]
VIT_205s0020g04070	1,2-dihydroxy-3-keto-5-methylthiopentene dioxygenase 1 OS=Vitis vinifera OX=29760 GN=VIT_05s0020g04070 PE=3 SV=1	hypothetical protein VITISV_007261 [Vitis vinifera]
VIT_205s0020g04080	1,2-dihydroxy-3-keto-5-methylthiopentene dioxygenase 2 OS=Vitis vinifera OX=29760 GN=VIT_05s0020g04080 PE=3 SV=1	unnamed protein product, partial [Vitis vinifera]
VIT_205s0020g04090	Heat stress transcription factor A-6b OS=Arabidopsis thaliana OX=3702 GN=HSFA6b PE=2 SV=1	PREDICTED: heat stress transcription factor A-6b [Vitis vinifera]
VIT_205s0020g04100	--	PREDICTED: dymeclin [Vitis vinifera]
VIT_205s0020g04110	Early light-induced protein 2, chloroplastic OS=Arabidopsis thaliana OX=3702 GN=ELIP2 PE=1 SV=1	uncharacterized protein LOC100263179 [Vitis vinifera]
VIT_205s0020g04120	Chaperone protein dnaJ 20, chloroplastic OS=Arabidopsis thaliana OX=3702 GN=ATJ20 PE=1 SV=2	PREDICTED: DPH4 homolog [Vitis vinifera]
VIT_205s0020g04130	Perakine reductase OS=Rauvolfia serpentina OX=4060 GN=PR PE=1 SV=1	PREDICTED: perakine reductase [Vitis vinifera]
VIT_205s0020g04140	--	hypothetical protein CK203_075730 [Vitis vinifera]
VIT_205s0020g04150	Transmembrane emp24 domain-containing protein p24beta3 OS=Arabidopsis thaliana OX=3702 GN=At3g22845 PE=2 SV=1	PREDICTED: transmembrane emp24 domain-containing protein p24beta3 [Vitis vinifera]
VIT_205s0020g04160	Stem-specific protein TSJT1 OS=Nicotiana tabacum OX=4097 GN=TSJT1 PE=2 SV=1	PREDICTED: stem-specific protein TSJT1 [Vitis vinifera]
VIT_205s0020g04170	Meiotic recombination protein DMC1 homolog OS=Glycine max OX=3847 PE=2 SV=1	hypothetical protein VITISV_028799, partial [Vitis vinifera]
VIT_205s0020g04180	Serine/threonine-protein kinase STY13 OS=Arabidopsis thaliana OX=3702 GN=STY13 PE=1 SV=2	PREDICTED: ras guanine nucleotide exchange factor L [Vitis vinifera]
VIT_205s0020g04190	Protein argonaute 10 OS=Arabidopsis thaliana OX=3702 GN=AGO10 PE=1 SV=1	PREDICTED: protein argonaute 10 [Vitis vinifera]
VIT_205s0020g04200	Pentatricopeptide repeat-containing protein At5g43790 OS=Arabidopsis thaliana OX=3702 GN=PCMP-E30 PE=2 SV=1	PREDICTED: pentatricopeptide repeat-containing protein At5g43790 [Vitis vinifera]
VIT_205s0020g04210	ATP sulfurylase 1, chloroplastic OS=Arabidopsis thaliana OX=3702 GN=APS1 PE=1 SV=1	PREDICTED: ATP sulfurylase 1, chloroplastic [Vitis vinifera]
VIT_205s0020g04220	Putative calcium-transporting ATPase 13, plasma membrane-type OS=Arabidopsis thaliana OX=3702 GN=ACA13 PE=3 SV=1	unnamed protein product, partial [Vitis vinifera]
VIT_205s0020g04240	Putative calcium-transporting ATPase 13, plasma membrane-type OS=Arabidopsis thaliana OX=3702 GN=ACA13 PE=3 SV=1	PREDICTED: putative calcium-transporting ATPase 13, plasma membrane-type [Vitis vinifera]
VIT_205s0020g04250	Thioredoxin-like protein YLS8 OS=Arabidopsis thaliana OX=3702 GN=YLS8 PE=1 SV=1	DIM 1-like protein [Glycine max]
VIT_205s0020g04260	Putative calcium-transporting ATPase 13, plasma membrane-type OS=Arabidopsis thaliana OX=3702 GN=ACA13 PE=3 SV=1	PREDICTED: putative calcium-transporting ATPase 13, plasma membrane-type [Vitis vinifera]
VIT_205s0020g04270	Putative calcium-transporting ATPase 13, plasma membrane-type OS=Arabidopsis thaliana OX=3702 GN=ACA13 PE=3 SV=1	uncharacterized protein LOC107404912 [Ziziphus jujuba]
VIT_205s0020g04280	Putative calcium-transporting ATPase 13, plasma membrane-type OS=Arabidopsis thaliana OX=3702 GN=ACA13 PE=3 SV=1	PREDICTED: putative calcium-transporting ATPase 13, plasma membrane-type [Vitis vinifera]
VIT_205s0020g04290	--	unnamed protein product, partial [Vitis vinifera]
VIT_205s0020g04300	Putative calcium-transporting ATPase 13, plasma membrane-type OS=Arabidopsis thaliana OX=3702 GN=ACA13 PE=3 SV=1	PREDICTED: putative calcium-transporting ATPase 13, plasma membrane-type [Vitis vinifera]
VIT_205s0020g04310	Calreticulin-1 OS=Arabidopsis thaliana OX=3702 GN=CRT1 PE=1 SV=1	unnamed protein product, partial [Vitis vinifera]
VIT_205s0020g04320	Pentatricopeptide repeat-containing protein At3g14330 OS=Arabidopsis thaliana OX=3702 GN=PCMP-H57 PE=2 SV=2	PREDICTED: pentatricopeptide repeat-containing protein At3g14330-like [Vitis vinifera]
VIT_205s0020g04330	Putative calcium-transporting ATPase 13, plasma membrane-type OS=Arabidopsis thaliana OX=3702 GN=ACA13 PE=3 SV=1	unnamed protein product, partial [Vitis vinifera]
VIT_205s0020g04350	Putative calcium-transporting ATPase 13, plasma membrane-type OS=Arabidopsis thaliana OX=3702 GN=ACA13 PE=3 SV=1	unnamed protein product, partial [Vitis vinifera]
VIT_205s0020g04360	Putative calcium-transporting ATPase 13, plasma membrane-type OS=Arabidopsis thaliana OX=3702 GN=ACA13 PE=3 SV=1	putative calcium-transporting ATPase 13, plasma membrane-type [Vitis vinifera]
VIT_205s0020g04370	Calcium-transporting ATPase 12, plasma membrane-type OS=Arabidopsis thaliana OX=3702 GN=ACA12 PE=2 SV=1	Calcium-transporting ATPase 12, plasma membrane-type [Vitis vinifera]
VIT_205s0020g04380	Putative calcium-transporting ATPase 13, plasma membrane-type OS=Arabidopsis thaliana OX=3702 GN=ACA13 PE=3 SV=1	PREDICTED: putative calcium-transporting ATPase 13, plasma membrane-type [Vitis vinifera]
VIT_205s0020g04390	Putative calcium-transporting ATPase 13, plasma membrane-type OS=Arabidopsis thaliana OX=3702 GN=ACA13 PE=3 SV=1	PREDICTED: putative calcium-transporting ATPase 13, plasma membrane-type [Vitis vinifera]
VIT_205s0020g04393	Flavonol sulfotransferase-like OS=Flaveria bidentis OX=4224 PE=2 SV=1	Flavonol sulfotransferase-like [Vitis vinifera]
VIT_205s0020g04396	--	Transposon Ty3-I Gag-Pol polyprotein [Vitis vinifera]
VIT_205s0020g04400	--	unnamed protein product, partial [Vitis vinifera]
VIT_205s0020g04410	--	PREDICTED: uncharacterized protein LOC104879263 isoform X2 [Vitis vinifera]
VIT_205s0020g04420	Calmodulin-1 OS=Arabidopsis thaliana OX=3702 GN=CAM1 PE=1 SV=1	PREDICTED: calmodulin-like protein 11 [Vitis vinifera]
VIT_205s0020g04430	2-methyl-6-phytyl-1,4-hydroquinone methyltransferase, chloroplastic OS=Spinacia oleracea OX=3562 PE=1 SV=1	PREDICTED: 2-methyl-6-phytyl-1,4-hydroquinone methyltransferase, chloroplastic [Vitis vinifera]
VIT_205s0020g04440	--	PREDICTED: uncharacterized protein LOC100256346 isoform X1 [Vitis vinifera]
VIT_205s0020g04450	Guanine nucleotide-binding protein subunit gamma 1 OS=Oryza sativa subsp. indica OX=39946 GN=RGG1 PE=3 SV=1	PREDICTED: guanine nucleotide-binding protein subunit gamma 1 [Vitis vinifera]
VIT_205s0020g04460	ADP-ribosylation factor 2-A OS=Arabidopsis thaliana OX=3702 GN=ARF2-A PE=2 SV=2	PREDICTED: ADP-ribosylation factor-like protein 5 [Vitis vinifera]
VIT_205s0020g04480	Pyruvate kinase isozyme A, chloroplastic OS=Ricinus communis OX=3988 PE=1 SV=1	PREDICTED: pyruvate kinase isozyme A, chloroplastic [Vitis vinifera]
VIT_205s0020g04490	--	--
VIT_205s0020g04500	--	PREDICTED: uncharacterized protein LOC100251040 [Vitis vinifera]
VIT_205s0020g04510	GDP-mannose 3,5-epimerase 1 OS=Oryza sativa subsp. japonica OX=39947 GN=GME-1 PE=1 SV=1	PREDICTED: GDP-mannose 3,5-epimerase 2 isoform X2 [Vitis vinifera]
VIT_205s0020g04520	Armadillo repeat-containing protein LFR OS=Arabidopsis thaliana OX=3702 GN=LFR PE=2 SV=1	PREDICTED: armadillo repeat-containing protein LFR [Vitis vinifera]
VIT_205s0020g04530	--	unnamed protein product, partial [Vitis vinifera]
VIT_205s0020g04540	3-ketoacyl-CoA synthase 11 OS=Arabidopsis thaliana OX=3702 GN=KCS11 PE=1 SV=1	PREDICTED: 3-ketoacyl-CoA synthase 11 [Vitis vinifera]
VIT_205s0020g04550	--	PREDICTED: uncharacterized protein LOC100257935 [Vitis vinifera]
VIT_205s0020g04560	--	PREDICTED: U-box domain-containing protein 43 [Vitis vinifera]
VIT_205s0020g04570	CBL-interacting serine/threonine-protein kinase 7 OS=Arabidopsis thaliana OX=3702 GN=CIPK7 PE=1 SV=1	CBL-interacting protein kinase 20 [Vitis vinifera]
VIT_205s0020g04580	Pentatricopeptide repeat-containing protein At3g23020 OS=Arabidopsis thaliana OX=3702 GN=At3g23020 PE=2 SV=1	PREDICTED: pentatricopeptide repeat-containing protein At3g23020 [Vitis vinifera]
VIT_205s0020g04590	Acylamino-acid-releasing enzyme OS=Arabidopsis thaliana OX=3702 GN=AARE PE=1 SV=1	PREDICTED: acylamino-acid-releasing enzyme isoform X1 [Vitis vinifera]
VIT_205s0020g04600	Photosynthetic NDH subunit of subcomplex B 5, chloroplastic OS=Arabidopsis thaliana OX=3702 GN=PNSB5 PE=2 SV=1	PREDICTED: photosynthetic NDH subunit of subcomplex B 5, chloroplastic [Vitis vinifera]
VIT_205s0020g04610	Serine/threonine receptor-like kinase NFP OS=Medicago truncatula OX=3880 GN=NFP PE=1 SV=1	serine/threonine receptor-like kinase NFP [Vitis riparia]
VIT_205s0020g04620	Transcription factor UNE12 OS=Arabidopsis thaliana OX=3702 GN=UNE12 PE=1 SV=2	PREDICTED: transcription factor UNE12 [Vitis vinifera]
VIT_205s0020g04630	Putative ion channel POLLUX-like 2 OS=Arabidopsis thaliana OX=3702 GN=At5g43745 PE=2 SV=1	PREDICTED: putative ion channel POLLUX-like 2 [Vitis vinifera]
VIT_205s0020g04640	--	PREDICTED: rRNA-processing protein EFG1 isoform X1 [Vitis vinifera]
VIT_205s0020g04650	Alpha-mannosidase I MNS4 OS=Arabidopsis thaliana OX=3702 GN=MNS4 PE=1 SV=1	PREDICTED: alpha-mannosidase I MNS4 [Vitis vinifera]
VIT_205s0020g04660	Pentatricopeptide repeat-containing protein DOT4, chloroplastic OS=Arabidopsis thaliana OX=3702 GN=DOT4 PE=2 SV=1	PREDICTED: pentatricopeptide repeat-containing protein At4g02750 [Vitis vinifera]
VIT_205s0020g04670	Auxin-induced protein 22D OS=Vigna radiata var. radiata OX=3916 GN=AUX22D PE=2 SV=1	PREDICTED: auxin-induced protein 22D [Vitis vinifera]
VIT_205s0020g04690	Auxin-responsive protein IAA14 OS=Arabidopsis thaliana OX=3702 GN=IAA14 PE=1 SV=2	PREDICTED: auxin-responsive protein IAA14 [Vitis vinifera]
VIT_205s0020g04700	--	PREDICTED: uncharacterized protein LOC100261325 isoform X1 [Vitis vinifera]
VIT_205s0020g04710	--	PREDICTED: protein transport protein SEC23 [Vitis vinifera]
VIT_205s0020g04720	Magnesium transporter MRS2-2 OS=Arabidopsis thaliana OX=3702 GN=MRS2-2 PE=2 SV=1	PREDICTED: magnesium transporter MRS2-I isoform X1 [Vitis vinifera]
VIT_205s0020g04730	E3 ubiquitin protein ligase DRIP2 OS=Arabidopsis thaliana OX=3702 GN=DRIP2 PE=1 SV=1	PREDICTED: E3 ubiquitin protein ligase DRIP2 isoform X1 [Vitis vinifera]
VIT_205s0020g04740	PRA1 family protein E OS=Arabidopsis thaliana OX=3702 GN=PRA1E PE=1 SV=1	PREDICTED: PRA1 family protein E-like [Vitis vinifera]
VIT_205s0020g04750	Protein ACCELERATED CELL DEATH 6 OS=Arabidopsis thaliana OX=3702 GN=ACD6 PE=1 SV=1	PREDICTED: protein ACCELERATED CELL DEATH 6 [Vitis vinifera]
VIT_205s0020g04760	DNA-directed RNA polymerase V subunit 7 OS=Arabidopsis thaliana OX=3702 GN=NRPE7 PE=1 SV=1	unnamed protein product, partial [Vitis vinifera]
VIT_205s0020g04770	CRM-domain containing factor CFM3A, chloroplastic/mitochondrial OS=Arabidopsis thaliana OX=3702 GN=CFM3A PE=2 SV=1	PREDICTED: CRM-domain containing factor CFM3A, chloroplastic/mitochondrial [Vitis vinifera]
VIT_205s0020g04780	Transcription factor bHLH92 OS=Arabidopsis thaliana OX=3702 GN=BHLH92 PE=1 SV=1	PREDICTED: transcription factor bHLH92 isoform X1 [Vitis vinifera]
VIT_205s0020g04790	40S ribosomal protein S15 OS=Picea mariana OX=3335 GN=RPS15 PE=2 SV=1	PREDICTED: 40S ribosomal protein S15 [Vitis vinifera]
VIT_205s0020g04800	Histone H1 OS=Solanum lycopersicum OX=4081 PE=3 SV=1	PREDICTED: histone H1 [Vitis vinifera]
VIT_205s0020g04810	GDSL esterase/lipase 7 OS=Arabidopsis thaliana OX=3702 GN=GLIP7 PE=2 SV=1	unnamed protein product, partial [Vitis vinifera]
VIT_205s0020g04820	Calmodulin calcium-dependent NAD kinase OS=Arabidopsis thaliana OX=3702 GN=NADKC PE=1 SV=1	PREDICTED: uncharacterized protein LOC100264865 isoform X1 [Vitis vinifera]
VIT_205s0020g04830	Protein TRANSPORT INHIBITOR RESPONSE 1 OS=Arabidopsis thaliana OX=3702 GN=TIR1 PE=1 SV=2	PREDICTED: protein TRANSPORT INHIBITOR RESPONSE 1-like [Vitis vinifera]
VIT_205s0020g04840	Calmodulin calcium-dependent NAD kinase OS=Arabidopsis thaliana OX=3702 GN=NADKC PE=1 SV=1	unnamed protein product, partial [Vitis vinifera]
VIT_205s0020g04850	Calmodulin calcium-dependent NAD kinase OS=Arabidopsis thaliana OX=3702 GN=NADKC PE=1 SV=1	PREDICTED: uncharacterized protein LOC100240916 isoform X2 [Vitis vinifera]
VIT_205s0020g04860	--	PREDICTED: uncharacterized protein LOC100244302 isoform X1 [Vitis vinifera]
VIT_205s0020g04870	--	PREDICTED: uncharacterized protein LOC100263172 [Vitis vinifera]
VIT_205s0020g04880	Protein WVD2-like 3 OS=Arabidopsis thaliana OX=3702 GN=WDL3 PE=1 SV=1	PREDICTED: protein WVD2-like 3 isoform X2 [Vitis vinifera]
VIT_205s0020g04890	Uncharacterized protein At2g34160 OS=Arabidopsis thaliana OX=3702 GN=At2g34160 PE=1 SV=1	PREDICTED: uncharacterized protein At2g34160 [Vitis vinifera]
VIT_205s0020g04900	Ureidoglycolate hydrolase OS=Arabidopsis thaliana OX=3702 GN=UAH PE=1 SV=1	PREDICTED: ureidoglycolate hydrolase isoform X1 [Vitis vinifera]
VIT_205s0020g04910	DNA repair protein XRCC4 OS=Arabidopsis thaliana OX=3702 GN=XRCC4 PE=1 SV=2	PREDICTED: DNA repair protein XRCC4 isoform X1 [Vitis vinifera]
VIT_205s0020g04920	--	unnamed protein product, partial [Vitis vinifera]
VIT_205s0020g04930	Disease resistance protein RPM1 OS=Arabidopsis thaliana OX=3702 GN=RPM1 PE=1 SV=1	PREDICTED: disease resistance protein RPM1 [Vitis vinifera]
VIT_205s0020g04940	--	unnamed protein product, partial [Vitis vinifera]
VIT_205s0020g04945	--	RNA-binding protein 2 [Vitis vinifera]
VIT_205s0020g04950	--	PREDICTED: CWF19-like protein 2 [Vitis vinifera]
VIT_205s0020g04960	--	PREDICTED: uncharacterized protein LOC100254457 isoform X1 [Vitis vinifera]
VIT_205s0020g04970	--	unnamed protein product, partial [Vitis vinifera]
VIT_205s0020g04980	TNF receptor-associated factor homolog 1b OS=Arabidopsis thaliana OX=3702 GN=TRAF1B PE=1 SV=1	PREDICTED: MATH domain-containing protein At5g43560 isoform X2 [Vitis vinifera]
VIT_205s0020g04990	--	hypothetical protein VITISV_025111 [Vitis vinifera]
VIT_205s0020g04995	DNA-directed RNA polymerase II subunit RPB1 OS=Arabidopsis thaliana OX=3702 GN=NRPB1 PE=1 SV=3	hypothetical protein CK203_014698 [Vitis vinifera]
VIT_205s0020g05000	Inhibitor of trypsin and hageman factor OS=Cucurbita maxima OX=3661 PE=1 SV=1	unnamed protein product, partial [Vitis vinifera]
VIT_205s0020g05020	Inhibitor of trypsin and hageman factor OS=Cucurbita maxima OX=3661 PE=1 SV=1	PREDICTED: inhibitor of trypsin and hageman factor [Vitis vinifera]
VIT_205s0020g05030	Inhibitor of trypsin and hageman factor OS=Cucurbita maxima OX=3661 PE=1 SV=1	PREDICTED: inhibitor of trypsin and hageman factor-like [Vitis vinifera]
VIT_205s0020g05040	Wound-induced proteinase inhibitor 1 OS=Solanum lycopersicum OX=4081 GN=PIIF PE=2 SV=1	protease inhibitor 2 [Vitis cinerea var. helleri x Vitis riparia]
VIT_205s0020g05050	Cellulose synthase-like protein G2 OS=Arabidopsis thaliana OX=3702 GN=CSLG2 PE=2 SV=1	hypothetical protein VITISV_002996 [Vitis vinifera]
VIT_205s0020g05060	Cellulose synthase-like protein G2 OS=Arabidopsis thaliana OX=3702 GN=CSLG2 PE=2 SV=1	PREDICTED: cellulose synthase A catalytic subunit 4 [UDP-forming] [Vitis vinifera]
VIT_205s0049g00010	Cellulose synthase-like protein G2 OS=Arabidopsis thaliana OX=3702 GN=CSLG2 PE=2 SV=1	PREDICTED: cellulose synthase-like protein G2 isoform X1 [Vitis vinifera]
VIT_205s0049g00030	--	Protein nuclear fusion defective 4 [Vitis vinifera]
VIT_205s0049g00040	Cellulose synthase-like protein G3 OS=Arabidopsis thaliana OX=3702 GN=CSLG3 PE=2 SV=2	PREDICTED: cellulose synthase A catalytic subunit 7 [UDP-forming] [Vitis vinifera]
VIT_205s0049g00050	Cellulose synthase-like protein G2 OS=Arabidopsis thaliana OX=3702 GN=CSLG2 PE=2 SV=1	PREDICTED: cellulose synthase A catalytic subunit 7 [UDP-forming] [Vitis vinifera]
VIT_205s0049g00060	Serine/threonine-protein kinase BLUS1 OS=Arabidopsis thaliana OX=3702 GN=BLUS1 PE=1 SV=1	PREDICTED: serine/threonine-protein kinase BLUS1 [Vitis vinifera]
VIT_205s0049g00070	Transcriptional regulator SUPERMAN OS=Arabidopsis thaliana OX=3702 GN=SUP PE=1 SV=1	PREDICTED: transcriptional regulator SUPERMAN [Vitis vinifera]
VIT_205s0049g00080	Transcriptional regulator SUPERMAN OS=Arabidopsis thaliana OX=3702 GN=SUP PE=1 SV=1	PREDICTED: transcriptional regulator SUPERMAN [Vitis vinifera]
VIT_205s0049g00085	Transcriptional regulator TAC1 OS=Arabidopsis thaliana OX=3702 GN=TAC1 PE=2 SV=1	PREDICTED: transcriptional regulator SUPERMAN [Vitis vinifera]
VIT_205s0049g00090	Ethylene receptor 2 OS=Arabidopsis thaliana OX=3702 GN=ETR2 PE=1 SV=2	PREDICTED: ethylene receptor 2 [Vitis vinifera]
VIT_205s0049g00100	AT-hook motif nuclear-localized protein 20 OS=Arabidopsis thaliana OX=3702 GN=AHL20 PE=2 SV=1	PREDICTED: AT-hook motif nuclear-localized protein 20-like [Vitis vinifera]
VIT_205s0049g00110	Thioredoxin reductase 1, mitochondrial OS=Arabidopsis thaliana OX=3702 GN=NTR1 PE=1 SV=3	PREDICTED: thioredoxin reductase NTRB [Vitis vinifera]
VIT_205s0049g00120	Protein PSK SIMULATOR 3 OS=Arabidopsis thaliana OX=3702 GN=PSI3 PE=1 SV=1	PREDICTED: uncharacterized protein LOC100242465 [Vitis vinifera]
VIT_205s0049g00130	--	unnamed protein product, partial [Vitis vinifera]
VIT_205s0049g00140	Uncharacterized protein At4g14450, chloroplastic OS=Arabidopsis thaliana OX=3702 GN=At4g14450 PE=2 SV=1	PREDICTED: uncharacterized protein At4g14450, chloroplastic-like [Vitis vinifera]
VIT_205s0049g00150	DNA repair protein RAD5B OS=Arabidopsis thaliana OX=3702 GN=RAD5B PE=3 SV=1	PREDICTED: putative SWI/SNF-related matrix-associated actin-dependent regulator of chromatin subfamily A member 3-like 3 [Vitis vinifera]
VIT_205s0049g00160	Enoyl-CoA delta isomerase 2, peroxisomal OS=Arabidopsis thaliana OX=3702 GN=ECI2 PE=1 SV=1	PREDICTED: enoyl-CoA delta isomerase 2, peroxisomal-like [Vitis vinifera]
VIT_205s0049g00170	--	--
VIT_205s0049g00180	Enoyl-CoA delta isomerase 2, peroxisomal OS=Arabidopsis thaliana OX=3702 GN=ECI2 PE=1 SV=1	PREDICTED: enoyl-CoA delta isomerase 2, peroxisomal [Vitis vinifera]
VIT_205s0049g00190	Actin-related protein 9 OS=Arabidopsis thaliana OX=3702 GN=ARP9 PE=2 SV=1	PREDICTED: actin-related protein 9 isoform X1 [Vitis vinifera]
VIT_205s0049g00200	--	PREDICTED: uncharacterized protein LOC100256194 [Vitis vinifera]
VIT_205s0049g00210	--	PREDICTED: uncharacterized protein LOC100245894 [Vitis vinifera]
VIT_205s0049g00220	1-aminocyclopropane-1-carboxylate oxidase homolog 1 OS=Arabidopsis thaliana OX=3702 GN=At1g06620 PE=2 SV=1	PREDICTED: 1-aminocyclopropane-1-carboxylate oxidase homolog 1 [Vitis vinifera]
VIT_205s0049g00230	1-aminocyclopropane-1-carboxylate oxidase homolog OS=Solanum lycopersicum OX=4081 GN=ACO3 PE=2 SV=1	1-aminocyclopropane-1-carboxylate oxidase-like 1 [Vitis vinifera]
VIT_205s0049g00250	1-aminocyclopropane-1-carboxylate oxidase homolog OS=Solanum lycopersicum OX=4081 GN=ACO3 PE=2 SV=1	PREDICTED: uncharacterized protein LOC100244182 [Vitis vinifera]
VIT_205s0049g00260	1-aminocyclopropane-1-carboxylate oxidase homolog 1 OS=Arabidopsis thaliana OX=3702 GN=At1g06620 PE=2 SV=1	unnamed protein product, partial [Vitis vinifera]
VIT_205s0049g00270	1-aminocyclopropane-1-carboxylate oxidase homolog 1 OS=Arabidopsis thaliana OX=3702 GN=At1g06620 PE=2 SV=1	PREDICTED: uncharacterized protein LOC100244182 [Vitis vinifera]
VIT_205s0049g00280	1-aminocyclopropane-1-carboxylate oxidase homolog 1 OS=Arabidopsis thaliana OX=3702 GN=At1g06620 PE=2 SV=1	PREDICTED: 1-aminocyclopropane-1-carboxylate oxidase homolog 1 [Vitis vinifera]
VIT_205s0049g00290	--	unnamed protein product, partial [Vitis vinifera]
VIT_205s0049g00300	1-aminocyclopropane-1-carboxylate oxidase homolog 1 OS=Arabidopsis thaliana OX=3702 GN=At1g06620 PE=2 SV=1	PREDICTED: 1-aminocyclopropane-1-carboxylate oxidase homolog 1 [Vitis vinifera]
VIT_205s0049g00310	1-aminocyclopropane-1-carboxylate oxidase homolog 1 OS=Arabidopsis thaliana OX=3702 GN=At1g06620 PE=2 SV=1	PREDICTED: 1-aminocyclopropane-1-carboxylate oxidase homolog 1-like [Vitis vinifera]
VIT_205s0049g00320	--	--
VIT_205s0049g00330	1-aminocyclopropane-1-carboxylate oxidase homolog 1 OS=Arabidopsis thaliana OX=3702 GN=At1g06620 PE=2 SV=1	unnamed protein product, partial [Vitis vinifera]
VIT_205s0049g00340	1-aminocyclopropane-1-carboxylate oxidase homolog 1 OS=Arabidopsis thaliana OX=3702 GN=At1g06620 PE=2 SV=1	PREDICTED: 1-aminocyclopropane-1-carboxylate oxidase homolog 1-like [Vitis vinifera]
VIT_205s0049g00350	1-aminocyclopropane-1-carboxylate oxidase homolog 1 OS=Arabidopsis thaliana OX=3702 GN=At1g06620 PE=2 SV=1	PREDICTED: 1-aminocyclopropane-1-carboxylate oxidase homolog 1 [Vitis vinifera]
VIT_205s0049g00360	1-aminocyclopropane-1-carboxylate oxidase homolog 1 OS=Arabidopsis thaliana OX=3702 GN=At1g06620 PE=2 SV=1	unnamed protein product, partial [Vitis vinifera]
VIT_205s0049g00370	1-aminocyclopropane-1-carboxylate oxidase homolog 1 OS=Arabidopsis thaliana OX=3702 GN=At1g06620 PE=2 SV=1	PREDICTED: 1-aminocyclopropane-1-carboxylate oxidase homolog 1 [Vitis vinifera]
VIT_205s0049g00390	1-aminocyclopropane-1-carboxylate oxidase homolog 1 OS=Arabidopsis thaliana OX=3702 GN=At1g06620 PE=2 SV=1	PREDICTED: 1-aminocyclopropane-1-carboxylate oxidase homolog 1 [Vitis vinifera]
VIT_205s0049g00400	1-aminocyclopropane-1-carboxylate oxidase homolog 1 OS=Arabidopsis thaliana OX=3702 GN=At1g06620 PE=2 SV=1	PREDICTED: 1-aminocyclopropane-1-carboxylate oxidase homolog 1 [Vitis vinifera]
VIT_205s0049g00410	1-aminocyclopropane-1-carboxylate oxidase homolog 1 OS=Arabidopsis thaliana OX=3702 GN=At1g06620 PE=2 SV=1	PREDICTED: 1-aminocyclopropane-1-carboxylate oxidase homolog 1 [Vitis vinifera]
VIT_205s0049g00420	1-aminocyclopropane-1-carboxylate oxidase homolog 1 OS=Arabidopsis thaliana OX=3702 GN=At1g06620 PE=2 SV=1	PREDICTED: 1-aminocyclopropane-1-carboxylate oxidase homolog 1 [Vitis vinifera]
VIT_205s0049g00430	1-aminocyclopropane-1-carboxylate oxidase homolog 1 OS=Arabidopsis thaliana OX=3702 GN=At1g06620 PE=2 SV=1	1-aminocyclopropane-1-carboxylate oxidase-like 1 [Vitis vinifera]
VIT_205s0049g00440	CASP-like protein 5B3 OS=Arabidopsis thaliana OX=3702 GN=At3g23200 PE=2 SV=1	PREDICTED: CASP-like protein 5B3 isoform X1 [Vitis vinifera]
VIT_205s0049g00450	WAT1-related protein At5g07050 OS=Arabidopsis thaliana OX=3702 GN=At5g07050 PE=2 SV=1	PREDICTED: WAT1-related protein At5g07050 [Vitis vinifera]
VIT_205s0049g00460	Transcription factor bHLH104 OS=Arabidopsis thaliana OX=3702 GN=BHLH104 PE=1 SV=1	PREDICTED: transcription factor bHLH104 isoform X1 [Vitis vinifera]
VIT_205s0049g00470	Electron transfer flavoprotein subunit beta, mitochondrial OS=Arabidopsis thaliana OX=3702 GN=ETFB PE=1 SV=1	PREDICTED: electron transfer flavoprotein subunit beta, mitochondrial [Vitis vinifera]
VIT_205s0049g00480	RING-H2 finger protein ATL16 OS=Arabidopsis thaliana OX=3702 GN=ATL16 PE=2 SV=1	hypothetical protein VITISV_043412 [Vitis vinifera]
VIT_205s0049g00490	Ethylene-responsive transcription factor ERF095 OS=Arabidopsis thaliana OX=3702 GN=ERF095 PE=1 SV=1	PREDICTED: ethylene-responsive transcription factor ERF095 [Vitis vinifera]
VIT_205s0049g00500	Ethylene-responsive transcription factor ERF098 OS=Arabidopsis thaliana OX=3702 GN=ERF098 PE=1 SV=1	PREDICTED: ethylene-responsive transcription factor ERF098 [Vitis vinifera]
VIT_205s0049g00510	Ethylene-response factor C3 OS=Solanum lycopersicum OX=4081 GN=ERF.C.3 PE=2 SV=1	PREDICTED: ethylene-responsive transcription factor 1B [Vitis vinifera]
VIT_205s0049g00520	--	proline-rich cell wall protein-like precursor [Vitis vinifera]
VIT_205s0049g00530	--	--
VIT_205s0049g00540	--	--
VIT_205s0049g00550	--	PREDICTED: early nodulin-75-like [Vitis vinifera]
VIT_205s0049g00560	--	Uncharacterized protein L728 [Vitis vinifera]
VIT_205s0049g00570	--	PREDICTED: repetitive proline-rich cell wall protein 2-like isoform X1 [Vitis vinifera]
VIT_205s0049g00580	--	hypothetical protein CK203_059053 [Vitis vinifera]
VIT_205s0049g00590	--	unnamed protein product, partial [Vitis vinifera]
VIT_205s0049g00600	--	PREDICTED: early nodulin-75-like [Vitis vinifera]
VIT_205s0049g00610	--	PREDICTED: early nodulin-75-like [Vitis vinifera]
VIT_205s0049g00620	--	PREDICTED: proline-rich 33 kDa extensin-related protein-like [Vitis vinifera]
VIT_205s0049g00640	--	hypothetical protein CK203_042750 [Vitis vinifera]
VIT_205s0049g00650	--	hypothetical protein CK203_098859 [Vitis vinifera]
VIT_205s0049g00660	--	PREDICTED: early nodulin-75 isoform X1 [Vitis vinifera]
VIT_205s0049g00680	--	PREDICTED: early nodulin-75-like [Vitis vinifera]
VIT_205s0049g00690	--	PREDICTED: early nodulin-75-like [Vitis vinifera]
VIT_205s0049g00705	--	hypothetical protein CK203_098877 [Vitis vinifera]
VIT_205s0049g00720	--	PREDICTED: early nodulin-75-like [Vitis vinifera]
VIT_205s0049g00730	--	PREDICTED: early nodulin-75-like [Vitis vinifera]
VIT_205s0049g00740	--	PREDICTED: early nodulin-75-like [Vitis vinifera]
VIT_205s0049g00750	--	PREDICTED: proline-rich 33 kDa extensin-related protein-like [Vitis vinifera]
VIT_205s0049g00760	--	Proline-rich 33 kDa extensin-related protein [Vitis vinifera]
VIT_205s0049g00770	--	PREDICTED: early nodulin-75-like [Vitis vinifera]
VIT_205s0049g00780	--	PREDICTED: early nodulin-75-like [Vitis vinifera]
VIT_205s0049g00790	--	hypothetical protein VITISV_041242 [Vitis vinifera]
VIT_205s0049g00800	--	early nodulin-75-like [Vitis riparia]
VIT_205s0049g00810	--	PREDICTED: early nodulin-75-like [Vitis vinifera]
VIT_205s0049g00830	--	unnamed protein product, partial [Vitis vinifera]
VIT_205s0049g00840	--	PREDICTED: early nodulin-75-like [Vitis vinifera]
VIT_205s0049g00850	--	unnamed protein product, partial [Vitis vinifera]
VIT_205s0049g00880	--	uncharacterized protein LOC117915413 isoform X2 [Vitis riparia]
VIT_205s0049g00890	Serine/threonine-protein phosphatase PP1 OS=Oryza sativa subsp. japonica OX=39947 GN=Os03g0268000 PE=2 SV=2	PREDICTED: serine/threonine-protein phosphatase PP1 isozyme 3 isoform X1 [Vitis vinifera]
VIT_205s0049g00910	--	--
VIT_205s0049g00920	Inorganic phosphate transporter 1-4 OS=Arabidopsis thaliana OX=3702 GN=PHT1-4 PE=1 SV=1	PREDICTED: inorganic phosphate transporter 1-4-like [Vitis vinifera]
VIT_205s0049g00930	Inorganic phosphate transporter 1-4 OS=Arabidopsis thaliana OX=3702 GN=PHT1-4 PE=1 SV=1	PREDICTED: probable inorganic phosphate transporter 1-3 [Vitis vinifera]
VIT_205s0049g00940	Low affinity inorganic phosphate transporter 1 OS=Petunia hybrida OX=4102 GN=PT1 PE=2 SV=1	PREDICTED: inorganic phosphate transporter 1-4 [Vitis vinifera]
VIT_205s0049g00950	Phosphoenolpyruvate carboxylase kinase 1 OS=Arabidopsis thaliana OX=3702 GN=PPCK1 PE=1 SV=1	PREDICTED: phosphoenolpyruvate carboxylase kinase 1 [Vitis vinifera]
VIT_205s0049g00960	Cryptochrome-2 OS=Arabidopsis thaliana OX=3702 GN=CRY2 PE=1 SV=2	PREDICTED: cryptochrome-1 isoform X3 [Vitis vinifera]
VIT_205s0049g00970	--	Actin-depolymerizing factor 11 [Vitis vinifera]
VIT_205s0049g00980	Actin-depolymerizing factor OS=Vitis vinifera OX=29760 PE=2 SV=1	PREDICTED: actin-depolymerizing factor [Vitis vinifera]
VIT_205s0049g00990	Metallothionein-like protein type 2 OS=Actinidia deliciosa OX=3627 GN=pKIWI504 PE=2 SV=1	PREDICTED: metallothionein-like protein type 2 [Vitis vinifera]
VIT_205s0049g01000	--	PREDICTED: chromatin modification-related protein eaf6 isoform X1 [Vitis vinifera]
VIT_205s0049g01010	Transcription factor MYB30 OS=Oryza sativa subsp. japonica OX=39947 GN=MYB30 PE=1 SV=1	PREDICTED: myb-related protein Myb4 [Vitis vinifera]
VIT_205s0049g01020	Transcription factor MYB15 OS=Arabidopsis thaliana OX=3702 GN=MYB15 PE=1 SV=1	PREDICTED: myb-related protein Myb4 [Vitis vinifera]
VIT_205s0049g01040	Pre-mRNA-splicing factor SLU7 OS=Oryza sativa subsp. indica OX=39946 GN=OsI_27673 PE=3 SV=2	PREDICTED: pre-mRNA-splicing factor SLU7 [Vitis vinifera]
VIT_205s0049g01050	--	PREDICTED: uncharacterized protein LOC104879288 [Vitis vinifera]
VIT_205s0049g01070	Probable glutathione S-transferase OS=Glycine max OX=3847 GN=HSP26-A PE=2 SV=1	PREDICTED: probable glutathione S-transferase [Vitis vinifera]
VIT_205s0049g01080	Probable glutathione S-transferase OS=Glycine max OX=3847 GN=HSP26-A PE=2 SV=1	hypothetical protein VITISV_018696 [Vitis vinifera]
VIT_205s0049g01090	Glutathione transferase GST 23 OS=Zea mays OX=4577 PE=2 SV=1	PREDICTED: glutathione transferase GST 23 [Vitis vinifera]
VIT_205s0049g01100	Probable glutathione S-transferase OS=Glycine max OX=3847 GN=HSP26-A PE=2 SV=1	PREDICTED: glutathione transferase GST 23 [Vitis vinifera]
VIT_205s0049g01110	--	unnamed protein product, partial [Vitis vinifera]
VIT_205s0049g01120	Glutathione transferase GST 23 OS=Zea mays OX=4577 PE=2 SV=1	PREDICTED: glutathione transferase GST 23 [Vitis vinifera]
VIT_205s0049g01130	Probable aldo-keto reductase 1 OS=Glycine max OX=3847 GN=AKR1 PE=2 SV=1	PREDICTED: uncharacterized protein LOC100259668 [Vitis vinifera]
VIT_205s0049g01140	PH, RCC1 and FYVE domains-containing protein 1 OS=Arabidopsis thaliana OX=3702 GN=PRAF1 PE=1 SV=1	PREDICTED: uncharacterized protein LOC100254552 [Vitis vinifera]
VIT_205s0049g01150	Protein TIC 22, chloroplastic OS=Arabidopsis thaliana OX=3702 GN=TIC22 PE=1 SV=1	Protein TIC 22, chloroplastic [Vitis vinifera]
VIT_205s0049g01160	Putative E3 ubiquitin-protein ligase XBAT35 OS=Arabidopsis thaliana OX=3702 GN=XBAT35 PE=2 SV=1	PREDICTED: putative E3 ubiquitin-protein ligase XBAT35 isoform X1 [Vitis vinifera]
VIT_205s0049g01170	Protein LIGHT-DEPENDENT SHORT HYPOCOTYLS 4 OS=Arabidopsis thaliana OX=3702 GN=LSH4 PE=1 SV=1	PREDICTED: protein LIGHT-DEPENDENT SHORT HYPOCOTYLS 4 [Vitis vinifera]
VIT_205s0049g01180	Probable methyltransferase PMT3 OS=Arabidopsis thaliana OX=3702 GN=At4g14360 PE=2 SV=1	PREDICTED: probable methyltransferase PMT3 [Vitis vinifera]
VIT_205s0049g01190	Rust resistance kinase Lr10 OS=Triticum aestivum OX=4565 GN=LRK10 PE=2 SV=1	PREDICTED: rust resistance kinase Lr10-like [Vitis vinifera]
VIT_205s0049g01200	Rust resistance kinase Lr10 OS=Triticum aestivum OX=4565 GN=LRK10 PE=2 SV=1	unnamed protein product, partial [Vitis vinifera]
VIT_205s0049g01210	Calcium/calmodulin-regulated receptor-like kinase 2 OS=Arabidopsis thaliana OX=3702 GN=CRLK2 PE=2 SV=1	PREDICTED: rust resistance kinase Lr10-like [Vitis vinifera]
VIT_205s0049g01220	Probable serine/threonine protein kinase IRE OS=Arabidopsis thaliana OX=3702 GN=IRE PE=2 SV=1	PREDICTED: serine/threonine-protein kinase tricorner [Vitis vinifera]
VIT_205s0049g01230	Uncharacterized protein At3g23325 OS=Arabidopsis thaliana OX=3702 GN=At3g23325 PE=3 SV=1	uncharacterized protein At4g14342 [Cannabis sativa]
VIT_205s0049g01240	Casein kinase 1-like protein 11 OS=Arabidopsis thaliana OX=3702 GN=CKL11 PE=1 SV=1	PREDICTED: casein kinase 1-like protein 10 isoform X1 [Vitis vinifera]
VIT_205s0049g02070	--	PREDICTED: uncharacterized protein LOC100254539 [Vitis vinifera]
VIT_205s0049g02080	--	PREDICTED: uncharacterized protein LOC100244274 [Vitis vinifera]
VIT_205s0049g02090	DNA mismatch repair protein MSH1, mitochondrial OS=Arabidopsis thaliana OX=3702 GN=MSH1 PE=1 SV=1	PREDICTED: DNA mismatch repair protein MSH1, mitochondrial isoform X1 [Vitis vinifera]
VIT_205s0049g02092	--	PREDICTED: F-box protein SKIP23-like [Vitis vinifera]
VIT_205s0049g02094	--	PREDICTED: F-box protein At2g26160-like isoform X1 [Vitis vinifera]
VIT_205s0049g02100	Histone-lysine N-methyltransferase CLF OS=Oryza sativa subsp. japonica OX=39947 GN=CLF PE=1 SV=1	histone-lysine N-methyltransferase CLF [Cicer arietinum]
VIT_205s0049g02103	F-box protein At1g30790 OS=Arabidopsis thaliana OX=3702 GN=At1g30790 PE=2 SV=2	PREDICTED: F-box protein DOR-like [Vitis vinifera]
VIT_205s0049g02110	--	PREDICTED: uncharacterized protein LOC100245990 [Vitis vinifera]
VIT_205s0049g02120	--	PREDICTED: uncharacterized protein LOC100247798 isoform X2 [Vitis vinifera]
VIT_205s0049g02130	Glutamyl-tRNA(Gln) amidotransferase subunit B, chloroplastic/mitochondrial OS=Ricinus communis OX=3988 GN=GATB PE=3 SV=1	unnamed protein product, partial [Vitis vinifera]
VIT_205s0049g02140	Glutamyl-tRNA(Gln) amidotransferase subunit B, chloroplastic/mitochondrial OS=Ricinus communis OX=3988 GN=GATB PE=3 SV=1	PREDICTED: glutamyl-tRNA(Gln) amidotransferase subunit B, chloroplastic/mitochondrial isoform X1 [Vitis vinifera]
VIT_205s0077g00010	--	unnamed protein product, partial [Vitis vinifera]
VIT_205s0077g00020	--	PREDICTED: uncharacterized protein LOC100853206, partial [Vitis vinifera]
VIT_205s0077g00040	--	unnamed protein product, partial [Vitis vinifera]
VIT_205s0077g00050	1-Cys peroxiredoxin A OS=Oryza sativa subsp. japonica OX=39947 GN=Os07g0638300 PE=2 SV=1	1-Cys peroxiredoxin 03 [Vitis vinifera]
VIT_205s0077g00070	--	--
VIT_205s0077g00080	--	unnamed protein product, partial [Vitis vinifera]
VIT_205s0077g00090	--	--
VIT_205s0077g00120	--	DNA replication complex GINS protein SLD5 [Vitis riparia]
VIT_205s0077g00150	--	unnamed protein product, partial [Vitis vinifera]
VIT_205s0077g00160	--	unnamed protein product, partial [Vitis vinifera]
VIT_205s0077g00170	Stress-response A/B barrel domain-containing protein HS1 OS=Arabidopsis thaliana OX=3702 GN=HS1 PE=1 SV=1	PREDICTED: stress-response A/B barrel domain-containing protein HS1 [Vitis vinifera]
VIT_205s0077g00190	Calcium-binding protein CP1 OS=Arabidopsis thaliana OX=3702 GN=CP1 PE=2 SV=1	PREDICTED: calmodulin-like protein 5 [Vitis vinifera]
VIT_205s0077g00195	--	hypothetical protein CK203_114594 [Vitis vinifera]
VIT_205s0077g00500	Transcription factor MYB108 OS=Arabidopsis thaliana OX=3702 GN=MYB108 PE=1 SV=1	Transcription factor MYB108 [Vitis vinifera]
VIT_205s0077g00510	Alkaline/neutral invertase C, mitochondrial OS=Arabidopsis thaliana OX=3702 GN=INVC PE=1 SV=1	Alkaline/neutral invertase C, mitochondrial [Vitis vinifera]
VIT_205s0077g00520	Gibberellin 2-beta-dioxygenase 2 OS=Pisum sativum OX=3888 GN=GA2OX2 PE=2 SV=1	PREDICTED: gibberellin 2-beta-dioxygenase 2 [Vitis vinifera]
VIT_205s0077g00540	--	--
VIT_205s0077g00550	Beta-glucosidase-like SFR2, chloroplastic OS=Oryza sativa subsp. japonica OX=39947 GN=SFR2 PE=2 SV=1	PREDICTED: beta-glucosidase-like SFR2, chloroplastic isoform X1 [Vitis vinifera]
VIT_205s0077g00560	Serine carboxypeptidase-like 26 OS=Oryza sativa subsp. japonica OX=39947 GN=SCP26 PE=2 SV=1	PREDICTED: serine carboxypeptidase-like 33 [Vitis vinifera]
VIT_205s0077g00570	F-box protein At5g49610 OS=Arabidopsis thaliana OX=3702 GN=At5g49610 PE=1 SV=1	PREDICTED: F-box protein At5g49610 [Vitis vinifera]
VIT_205s0077g00575	--	hypothetical protein CK203_052664 [Vitis vinifera]
VIT_205s0077g00580	--	PREDICTED: uncharacterized protein LOC100246610 [Vitis vinifera]
VIT_205s0077g00590	--	PREDICTED: uncharacterized protein LOC100243195 [Vitis vinifera]
VIT_205s0077g00600	Pentatricopeptide repeat-containing protein At3g48810 OS=Arabidopsis thaliana OX=3702 GN=At3g48810 PE=2 SV=1	unnamed protein product, partial [Vitis vinifera]
VIT_205s0077g00610	Desiccation-related protein PCC13-62 OS=Craterostigma plantagineum OX=4153 PE=2 SV=1	unnamed protein product, partial [Vitis vinifera]
VIT_205s0077g00620	Protein REDUCED WALL ACETYLATION 2 OS=Arabidopsis thaliana OX=3702 GN=RWA2 PE=1 SV=1	PREDICTED: protein REDUCED WALL ACETYLATION 2 [Vitis vinifera]
VIT_205s0077g00630	--	PREDICTED: prostatic spermine-binding protein [Vitis vinifera]
VIT_205s0077g00635	--	PREDICTED: uncharacterized protein LOC108661812 [Theobroma cacao]
VIT_205s0077g00640	--	unnamed protein product, partial [Vitis vinifera]
VIT_205s0077g00650	Nuclear poly(A) polymerase 3 OS=Arabidopsis thaliana OX=3702 GN=PAPS3 PE=1 SV=1	PREDICTED: nuclear poly(A) polymerase 3 isoform X1 [Vitis vinifera]
VIT_205s0077g00652	--	PREDICTED: cell wall / vacuolar inhibitor of fructosidase 1-like [Vitis vinifera]
VIT_205s0077g00654	Cell wall / vacuolar inhibitor of fructosidase 1 OS=Arabidopsis thaliana OX=3702 GN=C/VIF1 PE=1 SV=1	hypothetical protein VITISV_014506 [Vitis vinifera]
VIT_205s0077g00656	Cell wall / vacuolar inhibitor of fructosidase 1 OS=Arabidopsis thaliana OX=3702 GN=C/VIF1 PE=1 SV=1	Cell wall / vacuolar inhibitor of fructosidase 1 [Vitis vinifera]
VIT_205s0077g00660	--	--
VIT_205s0077g00670	--	PREDICTED: uncharacterized protein LOC100267130 [Vitis vinifera]
VIT_205s0077g00680	--	unnamed protein product, partial [Vitis vinifera]
VIT_205s0077g00690	Galactokinase OS=Arabidopsis thaliana OX=3702 GN=GAL1 PE=1 SV=2	PREDICTED: galactokinase [Vitis vinifera]
VIT_205s0077g00700	GPN-loop GTPase QQT2 OS=Arabidopsis thaliana OX=3702 GN=QQT2 PE=1 SV=1	PREDICTED: GPN-loop GTPase 1 [Vitis vinifera]
VIT_205s0077g00710	Flowering time control protein FCA OS=Arabidopsis thaliana OX=3702 GN=FCA PE=1 SV=3	PREDICTED: flowering time control protein FCA isoform X1 [Vitis vinifera]
VIT_205s0077g00720	Peroxidase 40 OS=Arabidopsis thaliana OX=3702 GN=PER40 PE=2 SV=2	unnamed protein product, partial [Vitis vinifera]
VIT_205s0077g00730	Probable WRKY transcription factor 48 OS=Arabidopsis thaliana OX=3702 GN=WRKY48 PE=2 SV=1	PREDICTED: probable WRKY transcription factor 48 [Vitis vinifera]
VIT_205s0077g00740	Probable prefoldin subunit 3 OS=Arabidopsis thaliana OX=3702 GN=At5g49510 PE=1 SV=1	PREDICTED: probable prefoldin subunit 3 [Vitis vinifera]
VIT_205s0077g00745	Transcription factor UPBEAT1 OS=Arabidopsis thaliana OX=3702 GN=UPB1 PE=2 SV=1	PREDICTED: transcription factor UPBEAT1-like [Vitis vinifera]
VIT_205s0077g00750	Transcription factor bHLH147 OS=Arabidopsis thaliana OX=3702 GN=BHLH147 PE=1 SV=1	PREDICTED: transcription factor bHLH147 isoform X1 [Vitis vinifera]
VIT_205s0077g00753	--	PREDICTED: uncharacterized protein LOC104879203 [Vitis vinifera]
VIT_205s0077g00756	--	hypothetical protein CK203_100220 [Vitis vinifera]
VIT_205s0077g00760	--	unnamed protein product, partial [Vitis vinifera]
VIT_205s0077g00770	--	PREDICTED: uncharacterized protein LOC100854371 [Vitis vinifera]
VIT_205s0077g00780	--	hypothetical protein CK203_100218 [Vitis vinifera]
VIT_205s0077g00790	--	hypothetical protein VITISV_016143 [Vitis vinifera]
VIT_205s0077g00800	--	DNA replication complex GINS protein SLD5 [Vitis riparia]
VIT_205s0077g00810	Calcium-binding protein CP1 OS=Arabidopsis thaliana OX=3702 GN=CP1 PE=2 SV=1	Calmodulin-4 [Vitis vinifera]
VIT_205s0077g00820	--	PREDICTED: uncharacterized protein LOC100258488 isoform X1 [Vitis vinifera]
VIT_205s0077g00830	Probable protein phosphatase 2C 42 OS=Arabidopsis thaliana OX=3702 GN=At3g17090 PE=1 SV=1	PREDICTED: probable protein phosphatase 2C 42 [Vitis vinifera]
VIT_205s0077g00840	Stachyose synthase OS=Pisum sativum OX=3888 GN=STS1 PE=1 SV=1	PREDICTED: stachyose synthase [Vitis vinifera]
VIT_205s0077g00850	Probable ubiquitin-conjugating enzyme E2 23 OS=Arabidopsis thaliana OX=3702 GN=UBC23 PE=1 SV=1	PREDICTED: putative ubiquitin-conjugating enzyme E2 39 [Vitis vinifera]
VIT_205s0077g00860	Probable enoyl-CoA hydratase 1, peroxisomal OS=Arabidopsis thaliana OX=3702 GN=ECHIA PE=1 SV=1	PREDICTED: probable enoyl-CoA hydratase 1, peroxisomal isoform X1 [Vitis vinifera]
VIT_205s0077g00870	GDSL esterase/lipase At4g16230 OS=Arabidopsis thaliana OX=3702 GN=At4g16230 PE=3 SV=2	GDSL esterase/lipase [Vitis vinifera]
VIT_205s0077g00880	Peroxidase 29 OS=Arabidopsis thaliana OX=3702 GN=PER29 PE=2 SV=2	PREDICTED: peroxidase 29 [Vitis vinifera]
VIT_205s0077g00890	Probable pectinesterase 67 OS=Arabidopsis thaliana OX=3702 GN=PME67 PE=2 SV=1	probable pectinesterase 67 [Vitis riparia]
VIT_205s0077g00900	--	glycine-rich cell wall structural protein-like [Vitis riparia]
VIT_205s0077g00910	--	PREDICTED: huntingtin-interacting protein K [Vitis vinifera]
VIT_205s0077g00920	Probable serine/threonine-protein kinase SIS8 OS=Arabidopsis thaliana OX=3702 GN=SIS8 PE=1 SV=1	PREDICTED: RGS domain-containing serine/threonine-protein kinase A isoform X1 [Vitis vinifera]
VIT_205s0077g00940	Phytochrome B OS=Nicotiana tabacum OX=4097 GN=PHYB PE=2 SV=2	PREDICTED: phytochrome B [Vitis vinifera]
VIT_205s0077g00950	ATP-citrate synthase beta chain protein 2 OS=Arabidopsis thaliana OX=3702 GN=ACLB-2 PE=1 SV=1	PREDICTED: ATP-citrate synthase beta chain protein 2 [Vitis vinifera]
VIT_205s0077g00960	--	PREDICTED: uncharacterized protein LOC100255010 isoform X1 [Vitis vinifera]
VIT_205s0077g00970	Receptor-like protein kinase ANXUR1 OS=Arabidopsis thaliana OX=3702 GN=ANX1 PE=1 SV=1	PREDICTED: receptor-like protein kinase ANXUR1 [Vitis vinifera]
VIT_205s0077g00980	TPD1 protein homolog 1 OS=Arabidopsis thaliana OX=3702 GN=TDL1 PE=2 SV=1	PREDICTED: TPD1 protein homolog 1 [Vitis vinifera]
VIT_205s0077g00990	--	unnamed protein product, partial [Vitis vinifera]
VIT_205s0077g01000	FIP1[V]-like protein OS=Arabidopsis thaliana OX=3702 GN=FIPS5 PE=1 SV=1	PREDICTED: FIP1[III]-like protein isoform X1 [Vitis vinifera]
VIT_205s0077g01010	Protein high chlorophyll fluorescent 107 OS=Arabidopsis thaliana OX=3702 GN=HCF107 PE=1 SV=1	PREDICTED: protein high chlorophyll fluorescent 107 isoform X1 [Vitis vinifera]
VIT_205s0077g01020	Probable N-acetyltransferase HLS1-like OS=Arabidopsis thaliana OX=3702 GN=At2g23060 PE=2 SV=1	PREDICTED: probable N-acetyltransferase HLS1-like [Vitis vinifera]
VIT_205s0077g01030	--	PREDICTED: uncharacterized protein LOC100853348 [Vitis vinifera]
VIT_205s0077g01040	Peptidyl-prolyl cis-trans isomerase CYP21-4 OS=Arabidopsis thaliana OX=3702 GN=CYP21-4 PE=2 SV=1	PREDICTED: peptidyl-prolyl cis-trans isomerase CYP21-4 [Vitis vinifera]
VIT_205s0077g01050	--	PREDICTED: uncharacterized protein LOC100251734 [Vitis vinifera]
VIT_205s0077g01060	Aldehyde dehydrogenase 22A1 OS=Arabidopsis thaliana OX=3702 GN=ALDH22A1 PE=2 SV=2	PREDICTED: aldehyde dehydrogenase 22A1 [Vitis vinifera]
VIT_205s0077g01065	--	PREDICTED: UPF0481 protein At3g47200-like [Vitis vinifera]
VIT_205s0077g01070	--	PREDICTED: universal stress protein PHOS32 isoform X1 [Vitis vinifera]
VIT_205s0077g01075	--	PREDICTED: cell wall protein RBR3-like [Vitis vinifera]
VIT_205s0077g01080	--	PREDICTED: uncharacterized protein LOC100261960 [Vitis vinifera]
VIT_205s0077g01090	Cysteine-rich receptor-like protein kinase 2 OS=Arabidopsis thaliana OX=3702 GN=CRK2 PE=1 SV=1	unnamed protein product, partial [Vitis vinifera]
VIT_205s0077g01100	Ubiquitin-conjugating enzyme E2 32 OS=Arabidopsis thaliana OX=3702 GN=UBC32 PE=2 SV=1	PREDICTED: ubiquitin-conjugating enzyme E2 32 [Vitis vinifera]
VIT_205s0077g01120	--	unnamed protein product, partial [Vitis vinifera]
VIT_205s0077g01130	Probable bifunctional TENA-E protein OS=Glycine max OX=3847 GN=TENA_E PE=2 SV=1	PREDICTED: probable bifunctional TENA-E protein [Vitis vinifera]
VIT_205s0077g01140	bZIP transcription factor 53 OS=Arabidopsis thaliana OX=3702 GN=BZIP53 PE=1 SV=1	PREDICTED: bZIP transcription factor 53-like [Vitis vinifera]
VIT_205s0077g01150	Glucan endo-1,3-beta-glucosidase, basic vacuolar isoform OS=Hevea brasiliensis OX=3981 GN=HGN1 PE=1 SV=2	class I beta-1,3-glucanase precursor [Vitis vinifera]
VIT_205s0077g01160	--	PREDICTED: bromodomain and WD repeat-containing protein 3 isoform X1 [Vitis vinifera]
VIT_205s0077g01170	DNA-directed RNA polymerases II, IV and V subunit 9A OS=Arabidopsis thaliana OX=3702 GN=NRPB9A PE=1 SV=1	PREDICTED: DNA-directed RNA polymerases II, IV and V subunit 9A [Vitis vinifera]
VIT_205s0077g01180	--	hypothetical protein CK203_081043 [Vitis vinifera]
VIT_205s0077g01190	Outer envelope pore protein 16-2, chloroplastic OS=Arabidopsis thaliana OX=3702 GN=OEP162 PE=2 SV=1	PREDICTED: outer envelope pore protein 16-2, chloroplastic [Vitis vinifera]
VIT_205s0077g01200	--	PREDICTED: serine/threonine-protein phosphatase 4 regulatory subunit 3A isoform X2 [Vitis vinifera]
VIT_205s0077g01210	Dihydrolipoyl dehydrogenase 2, chloroplastic OS=Arabidopsis thaliana OX=3702 GN=LPD2 PE=2 SV=2	PREDICTED: dihydrolipoyl dehydrogenase 2, chloroplastic [Vitis vinifera]
VIT_205s0077g01220	60S ribosomal protein L29-1 OS=Arabidopsis thaliana OX=3702 GN=RPL29A PE=1 SV=1	PREDICTED: 60S ribosomal protein L29-1 [Vitis vinifera]
VIT_205s0077g01230	GTP-binding protein SAR1A OS=Arabidopsis thaliana OX=3702 GN=SAR1A PE=2 SV=1	PREDICTED: GTP-binding protein SAR1A [Vitis vinifera]
VIT_205s0077g01240	Calmodulin-binding transcription activator 5 OS=Arabidopsis thaliana OX=3702 GN=CAMTA5 PE=2 SV=2	PREDICTED: calmodulin-binding transcription activator 6 isoform X1 [Vitis vinifera]
VIT_205s0077g01250	Chitinase-like protein 2 OS=Arabidopsis thaliana OX=3702 GN=CTL2 PE=2 SV=1	PREDICTED: chitinase-like protein 2 [Vitis vinifera]
VIT_205s0077g01260	Acetate/butyrate--CoA ligase AAE7, peroxisomal OS=Arabidopsis thaliana OX=3702 GN=AAE7 PE=1 SV=1	PREDICTED: acetate/butyrate--CoA ligase AAE7, peroxisomal [Vitis vinifera]
VIT_205s0077g01270	Acetate/butyrate--CoA ligase AAE7, peroxisomal OS=Arabidopsis thaliana OX=3702 GN=AAE7 PE=1 SV=1	PREDICTED: acetate/butyrate--CoA ligase AAE7, peroxisomal [Vitis vinifera]
VIT_205s0077g01280	Beta-D-xylosidase 1 OS=Arabidopsis thaliana OX=3702 GN=BXL1 PE=1 SV=1	PREDICTED: putative beta-D-xylosidase isoform X1 [Vitis vinifera]
VIT_205s0077g01290	--	PREDICTED: uncharacterized protein LOC100255126 [Vitis vinifera]
VIT_205s0077g01300	3-oxo-Delta(4,5)-steroid 5-beta-reductase OS=Arabidopsis thaliana OX=3702 GN=VEP1 PE=1 SV=1	PREDICTED: 3-oxo-Delta(4,5)-steroid 5-beta-reductase-like [Vitis vinifera]
VIT_205s0077g01310	3-oxo-Delta(4,5)-steroid 5-beta-reductase OS=Arabidopsis thaliana OX=3702 GN=VEP1 PE=1 SV=1	PREDICTED: 3-oxo-Delta(4,5)-steroid 5-beta-reductase-like [Vitis vinifera]
VIT_205s0077g01320	Putative pentatricopeptide repeat-containing protein At3g16890, mitochondrial OS=Arabidopsis thaliana OX=3702 GN=PPR40 PE=3 SV=1	PREDICTED: putative pentatricopeptide repeat-containing protein At3g16890, mitochondrial [Vitis vinifera]
VIT_205s0077g01330	--	PREDICTED: uncharacterized protein LOC100241383 [Vitis vinifera]
VIT_205s0077g01340	Protein trichome birefringence-like 4 OS=Arabidopsis thaliana OX=3702 GN=TBL4 PE=3 SV=1	PREDICTED: protein trichome birefringence-like 4 [Vitis vinifera]
VIT_205s0077g01350	AMSH-like ubiquitin thioesterase 3 OS=Arabidopsis thaliana OX=3702 GN=AMSH3 PE=1 SV=2	PREDICTED: AMSH-like ubiquitin thioesterase 3 [Vitis vinifera]
VIT_205s0077g01360	Transcription factor MYB111 OS=Arabidopsis thaliana OX=3702 GN=MYB111 PE=1 SV=1	PREDICTED: transcription factor MYB12 [Vitis vinifera]
VIT_205s0077g01370	--	PREDICTED: uncharacterized protein LOC100256774 isoform X1 [Vitis vinifera]
VIT_205s0077g01380	--	hypothetical protein CK203_081073 [Vitis vinifera]
VIT_205s0077g01390	Zinc finger protein 6 OS=Arabidopsis thaliana OX=3702 GN=ZFP6 PE=2 SV=1	Zinc finger protein 6 [Vitis vinifera]
VIT_205s0077g01400	Protein FAR1-RELATED SEQUENCE 11 OS=Arabidopsis thaliana OX=3702 GN=FRS11 PE=1 SV=1	PREDICTED: protein FAR1-RELATED SEQUENCE 11 isoform X1 [Vitis vinifera]
VIT_205s0077g01410	--	hypothetical protein CJ030_MR5G017148 [Morella rubra]
VIT_205s0077g01420	--	PREDICTED: uncharacterized protein LOC100260115 [Vitis vinifera]
VIT_205s0077g01430	Importin subunit alpha OS=Solanum lycopersicum OX=4081 PE=2 SV=2	PREDICTED: importin subunit alpha-2 [Vitis vinifera]
VIT_205s0077g01440	--	uncharacterized protein LOC117914396 isoform X1 [Vitis riparia]
VIT_205s0077g01450	GATA transcription factor 15 OS=Arabidopsis thaliana OX=3702 GN=GATA15 PE=2 SV=2	PREDICTED: GATA transcription factor 16 [Vitis vinifera]
VIT_205s0077g01460	--	PREDICTED: leucine-rich repeat extensin-like protein 3 [Vitis vinifera]
VIT_205s0077g01470	COBRA-like protein 7 OS=Arabidopsis thaliana OX=3702 GN=COBL7 PE=2 SV=2	PREDICTED: COBRA-like protein 7 [Vitis vinifera]
VIT_205s0077g01480	Two-component response regulator ARR1 OS=Arabidopsis thaliana OX=3702 GN=ARR1 PE=1 SV=2	PREDICTED: two-component response regulator ARR1 isoform X1 [Vitis vinifera]
VIT_205s0077g01490	--	hypothetical protein CK203_081084 [Vitis vinifera]
VIT_205s0077g01500	Protein DEHYDRATION-INDUCED 19 homolog 4 OS=Arabidopsis thaliana OX=3702 GN=DI19-4 PE=1 SV=1	PREDICTED: protein DEHYDRATION-INDUCED 19 homolog 4 [Vitis vinifera]
VIT_205s0077g01510	--	PREDICTED: uncharacterized protein LOC100258588 isoform X1 [Vitis vinifera]
VIT_205s0077g01520	Pathogenesis-related protein STH-2 OS=Solanum tuberosum OX=4113 GN=STH-2 PE=2 SV=1	PREDICTED: pathogenesis-related protein STH-2 [Vitis vinifera]
VIT_205s0077g01530	Major strawberry allergen Fra a 1.05 OS=Fragaria ananassa OX=3747 GN=Fra a 1.05 PE=1 SV=1	PREDICTED: major allergen Pru av 1 [Vitis vinifera]
VIT_205s0077g01540	Major strawberry allergen Fra a 1.05 OS=Fragaria ananassa OX=3747 GN=Fra a 1.05 PE=1 SV=1	PREDICTED: major allergen Pru av 1-like [Vitis vinifera]
VIT_205s0077g01550	Major allergen Pru av 1 OS=Prunus avium OX=42229 GN=PRUA1 PE=1 SV=1	PREDICTED: major allergen Pru av 1 [Vitis vinifera]
VIT_205s0077g01560	Major allergen Pru av 1 OS=Prunus avium OX=42229 GN=PRUA1 PE=1 SV=1	PREDICTED: major allergen Pru av 1 [Vitis vinifera]
VIT_205s0077g01570	Major strawberry allergen Fra a 1.05 OS=Fragaria ananassa OX=3747 GN=Fra a 1.05 PE=1 SV=1	hypothetical protein ES332_D02G075300v1 [Gossypium tomentosum]
VIT_205s0077g01580	Major allergen Pru av 1 OS=Prunus avium OX=42229 GN=PRUA1 PE=1 SV=1	PREDICTED: major allergen Pru av 1 [Vitis vinifera]
VIT_205s0077g01590	Major allergen Pru av 1 OS=Prunus avium OX=42229 GN=PRUA1 PE=1 SV=1	Major allergen Pru ar 1 [Vitis vinifera]
VIT_205s0077g01600	Major allergen Pru ar 1 OS=Prunus armeniaca OX=36596 PE=1 SV=1	Major allergen Pru ar 1 [Vitis vinifera]
VIT_205s0077g01620	Major strawberry allergen Fra a 1-B OS=Fragaria ananassa OX=3747 GN=FRAA1B.1 PE=3 SV=1	unnamed protein product, partial [Vitis vinifera]
VIT_205s0077g01630	Major allergen Pru av 1 OS=Prunus avium OX=42229 GN=PRUA1 PE=1 SV=1	unnamed protein product, partial [Vitis vinifera]
VIT_205s0077g01640	--	--
VIT_205s0077g01650	Major allergen Pru ar 1 OS=Prunus armeniaca OX=36596 PE=1 SV=1	PREDICTED: major allergen Pru ar 1 [Vitis vinifera]
VIT_205s0077g01660	Major allergen Pru ar 1 OS=Prunus armeniaca OX=36596 PE=1 SV=1	PREDICTED: major allergen Pru ar 1 [Vitis vinifera]
VIT_205s0077g01670	Major allergen Pru ar 1 OS=Prunus armeniaca OX=36596 PE=1 SV=1	PREDICTED: major allergen Pru ar 1 [Vitis vinifera]
VIT_205s0077g01680	Major allergen Pru ar 1 OS=Prunus armeniaca OX=36596 PE=1 SV=1	PREDICTED: major allergen Pru ar 1 [Vitis vinifera]
VIT_205s0077g01690	Major strawberry allergen Fra a 1-3 OS=Fragaria ananassa OX=3747 GN=FRAA3 PE=1 SV=1	PREDICTED: pathogenesis-related protein STH-2 [Vitis vinifera]
VIT_205s0077g01700	Heavy metal-associated isoprenylated plant protein 23 OS=Arabidopsis thaliana OX=3702 GN=HIPP23 PE=1 SV=1	PREDICTED: heavy metal-associated isoprenylated plant protein 35 [Vitis vinifera]
VIT_205s0077g01710	--	PREDICTED: WD repeat-containing protein 43 isoform X1 [Vitis vinifera]
VIT_205s0077g01720	Senescence-associated carboxylesterase 101 OS=Arabidopsis thaliana OX=3702 GN=SAG101 PE=1 SV=1	PREDICTED: senescence-associated carboxylesterase 101 [Vitis vinifera]
VIT_205s0077g01730	Senescence-associated carboxylesterase 101 OS=Arabidopsis thaliana OX=3702 GN=SAG101 PE=1 SV=1	PREDICTED: senescence-associated carboxylesterase 101 [Vitis vinifera]
VIT_205s0077g01740	Probable polygalacturonase OS=Vitis vinifera OX=29760 GN=GSVIVT00026920001 PE=1 SV=1	PREDICTED: probable polygalacturonase [Vitis vinifera]
VIT_205s0077g01750	Senescence-associated carboxylesterase 101 OS=Arabidopsis thaliana OX=3702 GN=SAG101 PE=1 SV=1	PREDICTED: senescence-associated carboxylesterase 101 [Vitis vinifera]
VIT_205s0077g01770	Pumilio homolog 24 OS=Arabidopsis thaliana OX=3702 GN=APUM24 PE=1 SV=1	PREDICTED: pumilio homolog 24 [Vitis vinifera]
VIT_205s0077g01780	--	PREDICTED: uncharacterized protein LOC104879214 [Vitis vinifera]
VIT_205s0077g01790	--	PREDICTED: uncharacterized protein LOC109121385 [Vitis vinifera]
VIT_205s0077g01800	--	PREDICTED: uncharacterized protein LOC100246622 isoform X1 [Vitis vinifera]
VIT_205s0077g01810	--	PREDICTED: uncharacterized protein LOC100265416 [Vitis vinifera]
VIT_205s0077g01820	Probable protein phosphatase 2C 73 OS=Arabidopsis thaliana OX=3702 GN=PPC6-7 PE=2 SV=1	PREDICTED: probable protein phosphatase 2C 34 isoform X2 [Vitis vinifera]
VIT_205s0077g01830	Phospholipase D zeta 1 OS=Arabidopsis thaliana OX=3702 GN=PLDZETA1 PE=1 SV=1	PREDICTED: phospholipase D zeta 1 [Vitis vinifera]
VIT_205s0077g01840	60S ribosomal protein L19-2 OS=Arabidopsis thaliana OX=3702 GN=RPL19B PE=2 SV=1	PREDICTED: 60S ribosomal protein L19-2 [Vitis vinifera]
VIT_205s0077g01850	--	PREDICTED: uncharacterized protein LOC100244847 [Vitis vinifera]
VIT_205s0077g01860	Ethylene-responsive transcription factor RAP2-3 OS=Arabidopsis thaliana OX=3702 GN=RAP2-3 PE=1 SV=2	PREDICTED: ethylene-responsive transcription factor RAP2-3 [Vitis vinifera]
VIT_205s0077g01870	--	PREDICTED: protein RNA-directed DNA methylation 3 [Vitis vinifera]
VIT_205s0077g01880	Multiple organellar RNA editing factor 3, mitochondrial OS=Arabidopsis thaliana OX=3702 GN=MORF3 PE=1 SV=1	PREDICTED: multiple organellar RNA editing factor 3, mitochondrial [Vitis vinifera]
VIT_205s0077g01890	Exopolygalacturonase clone GBGE184 OS=Arabidopsis thaliana OX=3702 GN=PGA3 PE=2 SV=1	unnamed protein product, partial [Vitis vinifera]
VIT_205s0077g01900	Exopolygalacturonase (Fragment) OS=Platanus acerifolia OX=140101 GN=plaa2 PE=1 SV=1	PREDICTED: exopolygalacturonase [Vitis vinifera]
VIT_205s0077g01910	--	WD repeat-containing protein on Y chromosome like [Actinidia chinensis var. chinensis]
VIT_205s0077g01920	--	hypothetical protein VITISV_012013 [Vitis vinifera]
VIT_205s0077g01930	Sucrose synthase 2 OS=Arabidopsis thaliana OX=3702 GN=SUS2 PE=2 SV=3	PREDICTED: sucrose synthase 2 [Vitis vinifera]
VIT_205s0077g01940	Probable acyl-CoA dehydrogenase IBR3 OS=Arabidopsis thaliana OX=3702 GN=IBR3 PE=1 SV=1	PREDICTED: probable acyl-CoA dehydrogenase IBR3 [Vitis vinifera]
VIT_205s0077g01950	Putative pectinesterase/pectinesterase inhibitor 28 OS=Arabidopsis thaliana OX=3702 GN=PME28 PE=2 SV=1	PREDICTED: putative pectinesterase/pectinesterase inhibitor 28 [Vitis vinifera]
VIT_205s0077g01960	Condensin-2 complex subunit H2 OS=Arabidopsis thaliana OX=3702 GN=CAPH2 PE=2 SV=1	unnamed protein product, partial [Vitis vinifera]
VIT_205s0077g01970	RING-H2 finger protein ATL2 OS=Arabidopsis thaliana OX=3702 GN=ATL2 PE=2 SV=2	PREDICTED: RING-H2 finger protein ATL2 [Vitis vinifera]
VIT_205s0077g01980	--	PREDICTED: uncharacterized protein LOC100248252 [Vitis vinifera]
VIT_205s0077g01990	--	PREDICTED: bifunctional epoxide hydrolase 2 [Vitis vinifera]
VIT_205s0077g02000	--	unnamed protein product, partial [Vitis vinifera]
VIT_205s0077g02010	--	PREDICTED: bifunctional epoxide hydrolase 2 [Vitis vinifera]
VIT_205s0077g02020	--	PREDICTED: bifunctional epoxide hydrolase 2 [Vitis vinifera]
VIT_205s0077g02030	--	unnamed protein product, partial [Vitis vinifera]
VIT_205s0077g02040	Probable acylpyruvase FAHD1, mitochondrial OS=Arabidopsis thaliana OX=3702 GN=FAHD1 PE=1 SV=1	PREDICTED: acylpyruvase FAHD1, mitochondrial [Vitis vinifera]
VIT_205s0077g02050	Protein GAMETE EXPRESSED 2 OS=Arabidopsis thaliana OX=3702 GN=GEX2 PE=2 SV=1	unnamed protein product, partial [Vitis vinifera]
VIT_205s0077g02060	60S ribosomal protein L18 (Fragment) OS=Cicer arietinum OX=3827 GN=RPL18 PE=2 SV=1	hypothetical protein F0562_029291 [Nyssa sinensis]
VIT_205s0077g02070	60S ribosomal protein L18-2 OS=Arabidopsis thaliana OX=3702 GN=RPL18B PE=1 SV=2	unnamed protein product, partial [Vitis vinifera]
VIT_205s0077g02080	Lipoamide acyltransferase component of branched-chain alpha-keto acid dehydrogenase complex, mitochondrial OS=Arabidopsis thaliana OX=3702 GN=BCE2 PE=1 SV=1	PREDICTED: lipoamide acyltransferase component of branched-chain alpha-keto acid dehydrogenase complex, mitochondrial [Vitis vinifera]
VIT_205s0077g02090	Protein DETOXIFICATION 55 OS=Arabidopsis thaliana OX=3702 GN=DTX55 PE=2 SV=1	PREDICTED: protein DETOXIFICATION 55 [Vitis vinifera]
VIT_205s0077g02100	FCS-Like Zinc finger 15 OS=Arabidopsis thaliana OX=3702 GN=FLZ15 PE=1 SV=1	PREDICTED: uncharacterized protein LOC100261891 [Vitis vinifera]
VIT_205s0077g02110	Dynein 8 kDa light chain, flagellar outer arm OS=Chlamydomonas reinhardtii OX=3055 PE=1 SV=1	PREDICTED: dynein light chain 1, cytoplasmic [Vitis vinifera]
VIT_205s0077g02120	--	PREDICTED: Fanconi anemia group I protein isoform X1 [Vitis vinifera]
VIT_205s0077g02140	Glyoxysomal fatty acid beta-oxidation multifunctional protein MFP-a OS=Cucumis sativus OX=3659 PE=1 SV=1	PREDICTED: glyoxysomal fatty acid beta-oxidation multifunctional protein MFP-a [Vitis vinifera]
VIT_205s0077g02150	Methylecgonone reductase OS=Erythroxylum coca OX=289672 PE=1 SV=1	Methylecgonone reductase [Vitis vinifera]
VIT_205s0077g02180	Methylecgonone reductase OS=Erythroxylum coca OX=289672 PE=1 SV=1	Methylecgonone reductase [Vitis vinifera]
VIT_205s0077g02190	Methylecgonone reductase OS=Erythroxylum coca OX=289672 PE=1 SV=1	PREDICTED: methylecgonone reductase [Vitis vinifera]
VIT_205s0077g02200	--	PREDICTED: protein FAM136A [Vitis vinifera]
VIT_205s0077g02210	Shewanella-like protein phosphatase 2 OS=Arabidopsis thaliana OX=3702 GN=SLP2 PE=1 SV=1	PREDICTED: shewanella-like protein phosphatase 2 [Vitis vinifera]
VIT_205s0077g02220	--	unnamed protein product, partial [Vitis vinifera]
VIT_205s0077g02230	Replication protein A 70 kDa DNA-binding subunit D OS=Arabidopsis thaliana OX=3702 GN=RPA1D PE=2 SV=1	unnamed protein product, partial [Vitis vinifera]
VIT_205s0077g02240	--	unnamed protein product, partial [Vitis vinifera]
VIT_205s0077g02250	--	PREDICTED: tRNA (guanine(26)-N(2))-dimethyltransferase [Vitis vinifera]
VIT_205s0077g02260	Bidirectional sugar transporter SWEET17 OS=Arabidopsis thaliana OX=3702 GN=SWEET17 PE=1 SV=2	PREDICTED: bidirectional sugar transporter SWEET17 isoform X1 [Vitis vinifera]
VIT_205s0077g02270	--	PREDICTED: uncharacterized protein DDB_G0271670 [Vitis vinifera]
VIT_205s0077g02280	Phylloplanin OS=Nicotiana tabacum OX=4097 PE=1 SV=1	PREDICTED: phylloplanin [Vitis vinifera]
VIT_205s0077g02290	60S ribosomal protein L22-2 OS=Arabidopsis thaliana OX=3702 GN=RPL22B PE=2 SV=1	PREDICTED: 60S ribosomal protein L22-2 [Vitis vinifera]
VIT_205s0077g02300	UDP-glucuronic acid decarboxylase 2 OS=Arabidopsis thaliana OX=3702 GN=UXS2 PE=1 SV=1	UDP-glucuronic acid decarboxylase 2 [Vitis vinifera]
VIT_205s0077g02310	Protein pleiotropic regulatory locus 1 OS=Arabidopsis thaliana OX=3702 GN=PRL1 PE=1 SV=1	PREDICTED: protein pleiotropic regulatory locus 1 [Vitis vinifera]
VIT_205s0077g02320	--	PREDICTED: uncharacterized protein LOC100243044 [Vitis vinifera]
VIT_205s0077g02325	--	PREDICTED: putative E3 ubiquitin-protein ligase LIN-2 isoform X2 [Vitis vinifera]
VIT_205s0077g02330	Putative E3 ubiquitin-protein ligase LIN-1 OS=Lotus japonicus OX=34305 GN=CERBERUS PE=2 SV=2	putative E3 ubiquitin-protein ligase LIN-1 [Vitis vinifera]
VIT_205s0077g02340	NADH dehydrogenase [ubiquinone] iron-sulfur protein 5-A OS=Arabidopsis thaliana OX=3702 GN=At2g47690 PE=3 SV=1	PREDICTED: NADH dehydrogenase [ubiquinone] iron-sulfur protein 5-B [Vitis vinifera]
VIT_205s0077g02345	--	hypothetical protein F0562_034839 [Nyssa sinensis]
VIT_205s0077g02350	--	PREDICTED: uncharacterized protein LOC100253295 [Vitis vinifera]
VIT_205s0077g02365	--	hypothetical protein CK203_037802 [Vitis vinifera]
VIT_205s0077g02380	Chaperone protein dnaJ 49 OS=Arabidopsis thaliana OX=3702 GN=ATJ49 PE=2 SV=2	PREDICTED: chaperone protein dnaJ 49 [Vitis vinifera]
VIT_219s0014g00010	--	PREDICTED: uncharacterized protein LOC100243589 isoform X1 [Vitis vinifera]
VIT_219s0014g00020	Chaperone protein ClpD, chloroplastic OS=Arabidopsis thaliana OX=3702 GN=CLPD PE=1 SV=1	PREDICTED: chaperone protein ClpD, chloroplastic isoform X1 [Vitis vinifera]
VIT_219s0014g00030	Protein FRIGIDA OS=Arabidopsis thaliana OX=3702 GN=FRI PE=1 SV=1	PREDICTED: protein FRIGIDA [Vitis vinifera]
VIT_219s0014g00050	Argininosuccinate synthase, chloroplastic OS=Arabidopsis thaliana OX=3702 GN=At4g24830 PE=1 SV=3	unnamed protein product, partial [Vitis vinifera]
VIT_219s0014g00070	Solanesyl diphosphate synthase 1, chloroplastic OS=Arabidopsis thaliana OX=3702 GN=SPS1 PE=1 SV=1	PREDICTED: solanesyl diphosphate synthase 1 isoform X1 [Vitis vinifera]
VIT_219s0014g00080	Steroid 5-alpha-reductase DET2 OS=Gossypium hirsutum OX=3635 GN=DET2 PE=1 SV=1	PREDICTED: very-long-chain enoyl-CoA reductase [Vitis vinifera]
VIT_219s0014g00090	Glucan endo-1,3-beta-D-glucosidase OS=Olea europaea OX=4146 GN=OLE9 PE=1 SV=1	PREDICTED: glucan endo-1,3-beta-D-glucosidase [Vitis vinifera]
VIT_219s0014g00100	Fatty-acid-binding protein 3, chloroplastic OS=Arabidopsis thaliana OX=3702 GN=FAP3 PE=1 SV=1	PREDICTED: fatty-acid-binding protein 3, chloroplastic [Vitis vinifera]
VIT_219s0014g00110	Receptor-like serine/threonine-protein kinase At1g78530 OS=Arabidopsis thaliana OX=3702 GN=At1g78530 PE=2 SV=1	PREDICTED: receptor-like serine/threonine-protein kinase At1g78530 [Vitis vinifera]
VIT_219s0014g00120	Thylakoidal processing peptidase 1, chloroplastic OS=Arabidopsis thaliana OX=3702 GN=TPP1 PE=2 SV=2	PREDICTED: mitochondrial inner membrane protease subunit 1 [Vitis vinifera]
VIT_219s0014g00140	SH2 domain-containing protein B OS=Arabidopsis thaliana OX=3702 GN=SHB PE=1 SV=1	PREDICTED: uncharacterized protein LOC100260583 isoform X1 [Vitis vinifera]
VIT_219s0014g00150	Probable purine permease 11 OS=Arabidopsis thaliana OX=3702 GN=PUP11 PE=1 SV=1	PREDICTED: probable purine permease 11 isoform X1 [Vitis vinifera]
VIT_219s0014g00160	Chlorophyll a-b binding protein 40, chloroplastic OS=Nicotiana tabacum OX=4097 GN=CAB40 PE=2 SV=1	PREDICTED: chlorophyll a-b binding protein of LHCII type 1 [Vitis vinifera]
VIT_219s0014g00170	Peptide methionine sulfoxide reductase B1, chloroplastic OS=Arabidopsis thaliana OX=3702 GN=MSRB1 PE=1 SV=1	PREDICTED: peptide methionine sulfoxide reductase B1, chloroplastic [Vitis vinifera]
VIT_219s0014g00180	Ribokinase OS=Arabidopsis thaliana OX=3702 GN=RBSK PE=1 SV=1	PREDICTED: uncharacterized protein LOC100265800 [Vitis vinifera]
VIT_219s0014g00190	--	PREDICTED: uncharacterized protein LOC104877546 [Vitis vinifera]
VIT_219s0014g00200	--	PREDICTED: uncharacterized protein LOC104877473 [Vitis vinifera]
VIT_219s0014g00210	Ubiquitin carboxyl-terminal hydrolase 23 OS=Arabidopsis thaliana OX=3702 GN=UBP23 PE=2 SV=2	PREDICTED: ubiquitin carboxyl-terminal hydrolase 23 isoform X1 [Vitis vinifera]
VIT_219s0014g00220	Mitogen-activated protein kinase 19 OS=Arabidopsis thaliana OX=3702 GN=MPK19 PE=1 SV=2	PREDICTED: mitogen-activated protein kinase 19 [Vitis vinifera]
VIT_219s0014g00230	Histone-lysine N-methyltransferase TRX1 OS=Oryza sativa subsp. japonica OX=39947 GN=TRX1 PE=1 SV=1	PREDICTED: protein Jade-1 [Vitis vinifera]
VIT_219s0014g00250	Probable sodium/metabolite cotransporter BASS1, chloroplastic OS=Arabidopsis thaliana OX=3702 GN=BASS1 PE=2 SV=1	PREDICTED: probable sodium/metabolite cotransporter BASS1, chloroplastic isoform X1 [Vitis vinifera]
VIT_219s0014g00260	Protein FLX-like 1 OS=Arabidopsis thaliana OX=3702 GN=FLXL1 PE=1 SV=1	PREDICTED: protein FLX-like 1 [Vitis vinifera]
VIT_219s0014g00270	--	PREDICTED: uncharacterized protein LOC100267631 [Vitis vinifera]
VIT_219s0014g00280	Bidirectional sugar transporter SWEET2 OS=Arabidopsis thaliana OX=3702 GN=SWEET2 PE=1 SV=1	PREDICTED: bidirectional sugar transporter SWEET2 [Vitis vinifera]
VIT_219s0015g01640	--	--
VIT_219s0015g01650	Uncharacterized protein At4g26485 OS=Arabidopsis thaliana OX=3702 GN=At4g26485 PE=4 SV=1	PREDICTED: uncharacterized protein LOC100242885 isoform X1 [Vitis vinifera]
VIT_219s0015g01660	Heavy metal-associated isoprenylated plant protein 41 OS=Arabidopsis thaliana OX=3702 GN=HIPP41 PE=3 SV=1	PREDICTED: heavy metal-associated isoprenylated plant protein 41-like [Vitis vinifera]
VIT_219s0015g01680	--	uncharacterized protein At1g08160 [Vitis riparia]
VIT_219s0015g01690	SufE-like protein 1, chloroplastic/mitochondrial OS=Arabidopsis thaliana OX=3702 GN=SUFE1 PE=1 SV=2	PREDICTED: sufE-like protein 1, chloroplastic/mitochondrial [Vitis vinifera]
VIT_219s0015g01700	--	unnamed protein product, partial [Vitis vinifera]
VIT_219s0015g01710	Kinesin-like protein KIN-10B OS=Arabidopsis thaliana OX=3702 GN=KIN10B PE=2 SV=1	PREDICTED: kinesin-like protein KIN-10B [Vitis vinifera]
VIT_219s0015g01720	Fructose-bisphosphate aldolase, cytoplasmic isozyme 1 OS=Pisum sativum OX=3888 PE=2 SV=1	PREDICTED: fructose-bisphosphate aldolase, cytoplasmic isozyme 1 [Vitis vinifera]
VIT_219s0015g01730	Uridine kinase-like protein 4 OS=Arabidopsis thaliana OX=3702 GN=UKL4 PE=2 SV=2	PREDICTED: uridine kinase-like protein 3 [Vitis vinifera]
VIT_219s0015g01740	Actin-related protein 8 OS=Arabidopsis thaliana OX=3702 GN=ARP8 PE=2 SV=1	PREDICTED: actin-related protein 8 [Vitis vinifera]
VIT_219s0015g01750	--	PREDICTED: uncharacterized WD repeat-containing protein C2A9.03 isoform X1 [Vitis vinifera]
VIT_219s0015g01760	Photosystem I reaction center subunit V, chloroplastic OS=Arabidopsis thaliana OX=3702 GN=PSAG PE=1 SV=1	Photosystem I reaction center subunit V, chloroplastic [Vitis vinifera]
*Bold text indicates the candidate genes corresponding to the candidate SNPs.

## Sheet: Table S4
Table S4. Statistic of traits associated with the 61 candidate genes in 2017.
Trait	Candidate SNP (V2.1 reference genome)	Candidate Gene
		V2.1 reference genome ID	T2T reference genome ID
β-Ocimene-total	chr5_447558	VIT_205s0077g01860	Vitvi05_01chr05g00650
β-Myrcene-total
β-Ocimene-bound
D-Limonene-total
β-Myrcene-bound
Cyclic monoterpenoid-bound
Neo-allo-ocimene-total
Cyclic monoterpenoid-total
Terpinolen-bound
D-Limonene-bound
Neo-allo-ocimene-bound
Terpinolen-total
D-Limonene-total	chr5_504100	VIT_205s0077g01780	Vitvi05_01chr05g00750
Cyclic monoterpenoid-total
Terpinolen-total
β-Ocimene-total
Linalool-total
Cyclic monoterpenoid-bound
β-Myrcene-total
Neo-allo-ocimene-total
α-Terpineol-total
D-Limonene-bound
β-Ocimene-bound
β-Ocimene-total	chr5_683359	VIT_205s0077g01520	Vitvi05_01chr05g01050
β-Ocimene-bound
Cyclic monoterpenoid-bound
β-Myrcene-total
D-Limonene-total
D-Limonene-bound
Terpinolen-bound
β-Myrcene-bound
Cyclic monoterpenoid-total
Neo-allo-ocimene-total
Rose-oxide-total
Oxidized monoterpenoid-total
Neo-allo-ocimene-bound
Terpinolen-total
D-Limonene-total	chr5_726902	VIT_205s0077g01480	Vitvi05_01chr05g01110
Cyclic monoterpenoid-bound
β-Ocimene-total
β-Myrcene-total
D-Limonene-bound
β-Myrcene-bound
Cyclic monoterpenoid-total
Neo-allo-ocimene-total
β-Ocimene-bound
Terpinolen-bound
α-Terpinene-total
Terpinolen-total
Oxidized monoterpenoid-total
Linalool-total
Oxidized monoterpenoid-bound
α-Terpinene-bound
Neo-allo-ocimene-bound
γ-Terpinen-total
α-Terpineol-total
Nerol-oxide-total
Nerol-oxide-bound
Chain monoterpenoidtotal
α-Terpineol-bound
Total monoterpenoid-total
Total monoterpenoid-bound
β-Ocimene-bound	chr5_773717	VIT_205s0077g01400	Vitvi05_01chr05g01200
β-Ocimene-total
β-Myrcene-total
Neo-allo-ocimene-total
β-Myrcene-bound
Terpinolen-bound
Neo-allo-ocimene-bound
Cyclic monoterpenoid-bound
Cyclic monoterpenoid-total
D-Limonene-total
Terpinolen-total
D-Limonene-bound
Rose-oxide-total
Rose-oxide-bound
Oxidized monoterpenoid-total
α-Terpinene-total
β-Myrcene-total	chr5_857892	VIT_205s0077g01280	Vitvi05_01chr05g01380
β-Ocimene-total
D-Limonene-total
β-Myrcene-bound
Cyclic monoterpenoid-bound
β-Ocimene-bound
Cyclic monoterpenoid-total
D-Limonene-bound
Neo-allo-ocimene-total
D-Limonene-total	chr5_1237209	VIT_205s0077g00870	Vitvi05_01chr05g01940
Cyclic monoterpenoid-bound
D-Limonene-bound
Cyclic monoterpenoid-total
β-Ocimene-total
Terpinolen-bound
β-Myrcene-total
β-Ocimene-bound
β-Myrcene-bound
Neo-allo-ocimene-total
Terpinolen-total
Neo-allo-ocimene-bound
α-Terpinene-total
α-Terpineol-total
Linalool-total
α-Terpineol-bound
Chain monoterpenoidbound
Chain monoterpenoidtotal
Oxidized monoterpenoid-total
γ-Terpinen-total
Total monoterpenoid-bound
D-Limonene-total	chr5_1461357	VIT_205s0077g00635	Vitvi05_01chr05g02330
Cyclic monoterpenoid-bound
β-Ocimene-total
D-Limonene-bound
β-Ocimene-bound
Neo-allo-ocimene-total
Terpinolen-bound
Cyclic monoterpenoid-total
Neo-allo-ocimene-bound
β-Myrcene-total
β-Myrcene-bound
Terpinolen-total
β-Ocimene-total	chr5_1481742	VIT_205s0077g00610	Vitvi05_01chr05g02360
D-Limonene-total
β-Myrcene-total
Neo-allo-ocimene-total
β-Ocimene-bound
Terpinolen-total
Cyclic monoterpenoid-total
Cyclic monoterpenoid-bound
Terpinolen-bound
D-Limonene-bound
β-Myrcene-bound
Linalool-total
Neo-allo-ocimene-bound
α-Terpinene-total
α-Terpineol-total
Oxidized monoterpenoid-total
Chain monoterpenoidtotal
Chain monoterpenoidbound
Linalool-bound
Total monoterpenoid-total
Total monoterpenoid-bound
β-Ocimene-total	chr5_2204210	VIT_205s0020g00390	Vitvi05_01chr05g03480
D-Limonene-total
β-Myrcene-total
Cyclic monoterpenoid-bound
β-Ocimene-bound
Neo-allo-ocimene-total
Cyclic monoterpenoid-total
D-Limonene-bound
β-Myrcene-bound
Terpinolen-bound
Terpinolen-total
Neo-allo-ocimene-bound
α-Terpinene-total
Linalool-total
Oxidized monoterpenoid-total
α-Terpinene-bound
α-Terpineol-total
Nerol-oxide-total
Oxidized monoterpenoid-bound
γ-Terpinen-total
Chain monoterpenoidtotal
Nerol-oxide-bound
Chain monoterpenoidbound
Total monoterpenoid-bound
Total monoterpenoid-total
α-Terpineol-bound
Linalool-bound
β-Ocimene-total	chr5_2351274	VIT_205s0020g00440	Vitvi05_01chr05g03630
D-Limonene-total
β-Myrcene-total
Neo-allo-ocimene-total
β-Ocimene-bound
Cyclic monoterpenoid-bound
Cyclic monoterpenoid-total
Terpinolen-bound
D-Limonene-bound
Terpinolen-total
β-Myrcene-bound
Neo-allo-ocimene-bound
α-Terpinene-total
Oxidized monoterpenoid-total
Linalool-total
Oxidized monoterpenoid-bound
Nerol-oxide-total
α-Terpineol-total
Nerol-oxide-bound
α-Terpinene-bound
γ-Terpinen-total
Linalool-bound
β-Ocimene-total	chr5_2375780	VIT_205s0020g00450	Vitvi05_01chr05g03640
β-Myrcene-total
D-Limonene-total
Neo-allo-ocimene-total
β-Ocimene-bound
β-Myrcene-bound
Cyclic monoterpenoid-bound
Cyclic monoterpenoid-total
D-Limonene-bound
Terpinolen-bound
Terpinolen-total
Neo-allo-ocimene-bound
α-Terpinene-total
Linalool-total
α-Terpinene-bound
α-Terpineol-total
Oxidized monoterpenoid-total
γ-Terpinen-total
Nerol-oxide-total
Oxidized monoterpenoid-bound
Linalool-bound
Chain monoterpenoidtotal
Chain monoterpenoidbound
Nerol-oxide-bound
Total monoterpenoid-bound
Total monoterpenoid-total
β-Ocimene-total	chr5_2419822	VIT_205s0020g00530	Vitvi05_01chr05g03710
D-Limonene-total
β-Myrcene-total
Neo-allo-ocimene-total
Cyclic monoterpenoid-bound
β-Ocimene-bound
Terpinolen-bound
Cyclic monoterpenoid-total
D-Limonene-bound
Terpinolen-total
β-Myrcene-bound
Neo-allo-ocimene-bound
Linalool-total
α-Terpinene-total
Linalool-bound
Oxidized monoterpenoid-total
α-Terpineol-total
α-Terpinene-bound
Nerol-oxide-total
Oxidized monoterpenoid-bound
Nerol-oxide-bound
γ-Terpinen-total
Chain monoterpenoidtotal
α-Terpineol-bound
Total monoterpenoid-total
Total monoterpenoid-bound
Chain monoterpenoidbound
D-Limonene-total	chr5_2502538	VIT_205s0020g00620	Vitvi05_01chr05g03800
β-Ocimene-total
β-Myrcene-total
Cyclic monoterpenoid-total
Cyclic monoterpenoid-bound
Terpinolen-total
Neo-allo-ocimene-total
β-Ocimene-bound
D-Limonene-bound
Terpinolen-bound
β-Myrcene-bound
α-Terpinene-total
Neo-allo-ocimene-bound
γ-Terpinen-total
Oxidized monoterpenoid-total
α-Terpineol-total
Linalool-total
Nerol-oxide-total
Oxidized monoterpenoid-bound
α-Terpinene-bound
Nerol-oxide-bound
Hotrienol-total
β-Ocimene-total	chr5_2541994	VIT_205s0020g00670	Vitvi05_01chr05g03830
β-Myrcene-total
β-Ocimene-bound
Neo-allo-ocimene-total
Terpinolen-total
β-Myrcene-bound
Cyclic monoterpenoid-total
D-Limonene-total
Terpinolen-bound
Cyclic monoterpenoid-bound
Neo-allo-ocimene-bound
Linalool-total
α-Terpinene-total
D-Limonene-bound
α-Terpineol-total
α-Terpinene-bound
γ-Terpinen-total
Oxidized monoterpenoid-total
Linalool-bound
Oxidized monoterpenoid-bound
β-Ocimene-total	chr5_2553591	VIT_205s0020g00680	Vitvi05_01chr05g03850
β-Myrcene-total
D-Limonene-total
Neo-allo-ocimene-total
Cyclic monoterpenoid-total
Terpinolen-total
β-Ocimene-bound
Cyclic monoterpenoid-bound
Terpinolen-bound
D-Limonene-bound
β-Myrcene-bound
Neo-allo-ocimene-bound
α-Terpinene-total
Linalool-total
Oxidized monoterpenoid-total
α-Terpineol-total
Oxidized monoterpenoid-bound
Nerol-oxide-total
α-Terpinene-bound
Nerol-oxide-bound
γ-Terpinen-total
Chain monoterpenoidtotal
Chain monoterpenoidbound
Total monoterpenoid-total
Linalool-bound
Total monoterpenoid-bound
α-Terpineol-bound
Rose-oxide-total
Hotrienol-total
Citral-bound
Citral-total
β-Ocimene-total	chr5_2648092	VIT_205s0020g00780	Vitvi05_01chr05g03930
β-Myrcene-total
Terpinolen-bound
Cyclic monoterpenoid-bound
D-Limonene-total
Neo-allo-ocimene-total
β-Ocimene-bound
Cyclic monoterpenoid-total
Terpinolen-total
D-Limonene-bound
β-Myrcene-bound
Neo-allo-ocimene-bound
α-Terpinene-total
Linalool-total
Oxidized monoterpenoid-total
Oxidized monoterpenoid-bound
Nerol-oxide-total
α-Terpineol-total
α-Terpinene-bound
Nerol-oxide-bound
Linalool-bound
γ-Terpinen-total
Chain monoterpenoidtotal
α-Terpineol-bound
Chain monoterpenoidbound
Total monoterpenoid-bound
Total monoterpenoid-total
Rose-oxide-total
Hotrienol-total
Citral-bound
Rose-oxide-bound
Citral-total
β-Ocimene-total	chr5_2747657	VIT_205s0020g00920	Vitvi05_01chr05g04070
β-Myrcene-total
Neo-allo-ocimene-total
β-Ocimene-bound
Cyclic monoterpenoid-bound
Terpinolen-bound
β-Myrcene-bound
D-Limonene-total
Cyclic monoterpenoid-total
Terpinolen-total
Neo-allo-ocimene-bound
D-Limonene-bound
α-Terpinene-total
Linalool-total
α-Terpinene-bound
α-Terpineol-total
γ-Terpinen-total
Oxidized monoterpenoid-total
Linalool-bound
Oxidized monoterpenoid-bound
Chain monoterpenoidtotal
Chain monoterpenoidbound
Total monoterpenoid-bound
Total monoterpenoid-total
Nerol-oxide-total
α-Terpineol-bound
Hotrienol-total
Nerol-oxide-bound
Rose-oxide-total
Citral-bound
Rose-oxide-bound
β-Ocimene-total	chr5_2861511	VIT_205s0020g01090	Vitvi05_01chr05g04280
β-Myrcene-total
Neo-allo-ocimene-total
β-Ocimene-bound
β-Myrcene-bound
D-Limonene-total
Cyclic monoterpenoid-total
Cyclic monoterpenoid-bound
Terpinolen-total
Neo-allo-ocimene-bound
Terpinolen-bound
D-Limonene-bound
α-Terpinene-total
Linalool-total
α-Terpinene-bound
α-Terpineol-total
Chain monoterpenoidtotal
Chain monoterpenoidbound
Total monoterpenoid-bound
Oxidized monoterpenoid-total
Total monoterpenoid-total
β-Ocimene-total	chr5_2987350	VIT_205s0020g01240	Vitvi05_01chr05g04460
β-Myrcene-total
β-Ocimene-bound
Neo-allo-ocimene-total
Terpinolen-bound
Cyclic monoterpenoid-bound
D-Limonene-total
Terpinolen-total
Cyclic monoterpenoid-total
β-Myrcene-bound
Neo-allo-ocimene-bound
α-Terpinene-total
D-Limonene-bound
Linalool-total
α-Terpinene-bound
Oxidized monoterpenoid-total
α-Terpineol-total
Oxidized monoterpenoid-bound
Chain monoterpenoidtotal
Linalool-bound
Nerol-oxide-total
Total monoterpenoid-total
Chain monoterpenoidbound
Total monoterpenoid-bound
Rose-oxide-total
Nerol-oxide-bound
γ-Terpinen-total
α-Terpineol-bound
Hotrienol-total
Rose-oxide-bound
Citral-bound
Citral-total
β-Ocimene-total	chr5_3012425	VIT_205s0020g01280	Vitvi05_01chr05g04520
Cyclic monoterpenoid-total
Terpinolen-total
β-Myrcene-total
D-Limonene-total
Cyclic monoterpenoid-bound
Neo-allo-ocimene-total
Terpinolen-bound
β-Ocimene-bound
α-Terpinene-total
α-Terpineol-total
D-Limonene-bound
β-Myrcene-bound
Neo-allo-ocimene-bound
Oxidized monoterpenoid-total
Rose-oxide-total
Linalool-total
Oxidized monoterpenoid-bound
γ-Terpinen-total
α-Terpineol-bound
Nerol-oxide-total
α-Terpinene-bound
Rose-oxide-bound
Nerol-oxide-bound
Total monoterpenoid-total
Chain monoterpenoidtotal
Hotrienol-total
Total monoterpenoid-bound
Chain monoterpenoidbound
β-Ocimene-total	chr5_3023003	VIT_205s0020g01310	Vitvi05_01chr05g04560
β-Myrcene-total
Neo-allo-ocimene-total
β-Ocimene-bound
Terpinolen-bound
D-Limonene-total
β-Myrcene-bound
Cyclic monoterpenoid-bound
Terpinolen-total
Neo-allo-ocimene-bound
D-Limonene-bound
Cyclic monoterpenoid-total
α-Terpinene-total
α-Terpinene-bound
Oxidized monoterpenoid-total
Linalool-total
Oxidized monoterpenoid-bound
Nerol-oxide-total
γ-Terpinen-total
α-Terpineol-total
Nerol-oxide-bound
Chain monoterpenoidtotal
Rose-oxide-total
Chain monoterpenoidbound
Total monoterpenoid-total
Total monoterpenoid-bound
Linalool-bound
Rose-oxide-bound
β-Ocimene-total	chr5_3113310	VIT_205s0020g01385	Vitvi05_01chr05g04660
β-Myrcene-total
Neo-allo-ocimene-total
β-Ocimene-bound
Terpinolen-bound
D-Limonene-total
Terpinolen-total
Cyclic monoterpenoid-bound
Cyclic monoterpenoid-total
β-Myrcene-bound
Neo-allo-ocimene-bound
D-Limonene-bound
α-Terpinene-total
Linalool-total
α-Terpinene-bound
Oxidized monoterpenoid-total
α-Terpineol-total
γ-Terpinen-total
Oxidized monoterpenoid-bound
Chain monoterpenoidtotal
Nerol-oxide-total
Chain monoterpenoidbound
Total monoterpenoid-total
Total monoterpenoid-bound
Nerol-oxide-bound
Rose-oxide-total
Linalool-bound
α-Terpineol-bound
Hotrienol-total
Rose-oxide-bound
Citral-bound
Citral-total
β-Ocimene-total	chr5_3179373	VIT_205s0020g01480	Vitvi05_01chr05g04800
β-Myrcene-total
Neo-allo-ocimene-total
β-Ocimene-bound
Cyclic monoterpenoid-bound
Terpinolen-bound
β-Myrcene-bound
Neo-allo-ocimene-bound
D-Limonene-total
D-Limonene-bound
Cyclic monoterpenoid-total
Terpinolen-total
α-Terpinene-total
α-Terpinene-bound
Oxidized monoterpenoid-total
Oxidized monoterpenoid-bound
γ-Terpinen-total
Rose-oxide-total
Nerol-oxide-total
Linalool-total
α-Terpineol-total
Nerol-oxide-bound
Chain monoterpenoidtotal
Total monoterpenoid-bound
Chain monoterpenoidbound
Rose-oxide-bound
α-Terpineol-bound
Total monoterpenoid-total
Linalool-bound
β-Ocimene-total	chr5_3569259	VIT_205s0020g01850	Vitvi05_01chr05g05340
β-Myrcene-total
β-Ocimene-bound
Terpinolen-bound
Neo-allo-ocimene-total
Terpinolen-total
Cyclic monoterpenoid-bound
Cyclic monoterpenoid-total
D-Limonene-total
β-Myrcene-bound
Neo-allo-ocimene-bound
D-Limonene-bound
α-Terpinene-total
Oxidized monoterpenoid-total
Linalool-total
α-Terpinene-bound
Oxidized monoterpenoid-bound
Nerol-oxide-total
α-Terpineol-total
γ-Terpinen-total
Nerol-oxide-bound
Rose-oxide-total
Linalool-bound
Total monoterpenoid-total
Chain monoterpenoidtotal
Total monoterpenoid-bound
Chain monoterpenoidbound
α-Terpineol-bound
Rose-oxide-bound
Hotrienol-total
Citral-bound
Citral-total
β-Ocimene-total	chr5_3619189	VIT_205s0020g01910	Vitvi05_01chr05g05440
β-Myrcene-total
Neo-allo-ocimene-total
β-Ocimene-bound
D-Limonene-total
Terpinolen-total
β-Myrcene-bound
Terpinolen-bound
Cyclic monoterpenoid-total
Cyclic monoterpenoid-bound
α-Terpinene-total
Neo-allo-ocimene-bound
D-Limonene-bound
α-Terpinene-bound
Linalool-total
Oxidized monoterpenoid-total
α-Terpineol-total
Chain monoterpenoidtotal
γ-Terpinen-total
Oxidized monoterpenoid-bound
Total monoterpenoid-total
Chain monoterpenoidbound
Nerol-oxide-total
Total monoterpenoid-bound
Nerol-oxide-bound
Linalool-bound
Rose-oxide-total
Citral-bound
Citral-total
α-Terpineol-bound
Rose-oxide-bound
Hotrienol-total
β-Ocimene-total	chr5_3685275	VIT_205s0020g01970	Vitvi05_01chr05g05500
β-Myrcene-total
β-Ocimene-bound
Terpinolen-bound
Neo-allo-ocimene-total
Cyclic monoterpenoid-bound
Cyclic monoterpenoid-total
Terpinolen-total
D-Limonene-total
β-Myrcene-bound
D-Limonene-bound
Neo-allo-ocimene-bound
α-Terpinene-total
Oxidized monoterpenoid-total
Oxidized monoterpenoid-bound
α-Terpineol-total
Linalool-total
Nerol-oxide-total
Nerol-oxide-bound
α-Terpinene-bound
Rose-oxide-total
α-Terpineol-bound
Chain monoterpenoidtotal
γ-Terpinen-total
Chain monoterpenoidbound
Linalool-bound
Total monoterpenoid-total
Total monoterpenoid-bound
Rose-oxide-bound
Citral-bound
Citral-total
Hotrienol-total
β-Ocimene-total	chr5_3854251	VIT_205s0020g02130	Vitvi05_01chr05g05720
β-Myrcene-total
Neo-allo-ocimene-total
β-Ocimene-bound
Terpinolen-total
Terpinolen-bound
D-Limonene-total
Cyclic monoterpenoid-total
β-Myrcene-bound
Cyclic monoterpenoid-bound
α-Terpinene-total
Neo-allo-ocimene-bound
D-Limonene-bound
Oxidized monoterpenoid-total
Oxidized monoterpenoid-bound
Nerol-oxide-total
α-Terpinene-bound
α-Terpineol-total
Nerol-oxide-bound
Linalool-total
Chain monoterpenoidtotal
Total monoterpenoid-total
Rose-oxide-total
Chain monoterpenoidbound
Total monoterpenoid-bound
γ-Terpinen-total
Citral-bound
Citral-total
Rose-oxide-bound
α-Terpineol-bound
Linalool-bound
β-Ocimene-total	chr5_3884277	VIT_205s0020g02150	Vitvi05_01chr05g05750
β-Myrcene-total
Neo-allo-ocimene-total
β-Ocimene-bound
Terpinolen-total
D-Limonene-total
Cyclic monoterpenoid-total
Terpinolen-bound
Cyclic monoterpenoid-bound
β-Myrcene-bound
α-Terpinene-total
D-Limonene-bound
Neo-allo-ocimene-bound
Oxidized monoterpenoid-total
Oxidized monoterpenoid-bound
Nerol-oxide-total
α-Terpinene-bound
Linalool-total
α-Terpineol-total
Nerol-oxide-bound
Chain monoterpenoidtotal
Chain monoterpenoidbound
Total monoterpenoid-total
Rose-oxide-total
Total monoterpenoid-bound
γ-Terpinen-total
Citral-bound
Citral-total
Rose-oxide-bound
α-Terpineol-bound
Linalool-bound
Hotrienol-total
β-Ocimene-total	chr5_3947020	VIT_205s0020g02220	Vitvi05_01chr05g05870
β-Myrcene-total
Neo-allo-ocimene-total
Terpinolen-total
D-Limonene-total
β-Ocimene-bound
Cyclic monoterpenoid-total
Terpinolen-bound
Cyclic monoterpenoid-bound
β-Myrcene-bound
Neo-allo-ocimene-bound
D-Limonene-bound
α-Terpinene-total
Oxidized monoterpenoid-total
Linalool-total
Nerol-oxide-total
α-Terpineol-total
Oxidized monoterpenoid-bound
α-Terpinene-bound
Nerol-oxide-bound
Chain monoterpenoidtotal
Total monoterpenoid-total
Rose-oxide-total
Chain monoterpenoidbound
γ-Terpinen-total
Total monoterpenoid-bound
Hotrienol-total
Citral-bound
Citral-total
Linalool-bound
Rose-oxide-bound
α-Terpineol-bound
β-Ocimene-total	chr5_4010833	VIT_205s0020g02310	Vitvi05_01chr05g05980
Neo-allo-ocimene-total
β-Ocimene-bound
β-Myrcene-total
D-Limonene-total
Terpinolen-total
Neo-allo-ocimene-bound
Terpinolen-bound
β-Myrcene-bound
Cyclic monoterpenoid-total
Cyclic monoterpenoid-bound
D-Limonene-bound
Linalool-total
α-Terpinene-total
α-Terpinene-bound
α-Terpineol-total
Chain monoterpenoidtotal
Linalool-bound
Chain monoterpenoidbound
Total monoterpenoid-total
Total monoterpenoid-bound
Oxidized monoterpenoid-total
γ-Terpinen-total
Hotrienol-total
β-Ocimene-total	chr5_4045116	VIT_205s0020g02350	Vitvi05_01chr05g06030
β-Ocimene-bound
β-Myrcene-total
Neo-allo-ocimene-total
D-Limonene-total
Cyclic monoterpenoid-bound
Terpinolen-bound
β-Myrcene-bound
α-Terpinene-total
Cyclic monoterpenoid-total
Neo-allo-ocimene-bound
Terpinolen-total
D-Limonene-bound
α-Terpinene-bound
Oxidized monoterpenoid-total
Linalool-total
Oxidized monoterpenoid-bound
Nerol-oxide-total
γ-Terpinen-total
α-Terpineol-total
Chain monoterpenoidtotal
Rose-oxide-total
Chain monoterpenoidbound
Total monoterpenoid-bound
Total monoterpenoid-total
Nerol-oxide-bound
β-Ocimene-total	chr5_4059776	VIT_205s0020g02360	Vitvi05_01chr05g06040
β-Myrcene-total
Neo-allo-ocimene-total
β-Ocimene-bound
Terpinolen-total
D-Limonene-total
Cyclic monoterpenoid-total
Cyclic monoterpenoid-bound
Terpinolen-bound
β-Myrcene-bound
Neo-allo-ocimene-bound
D-Limonene-bound
α-Terpinene-total
Linalool-total
α-Terpinene-bound
Oxidized monoterpenoid-total
α-Terpineol-total
Rose-oxide-total
Total monoterpenoid-total
Chain monoterpenoidtotal
Total monoterpenoid-bound
Oxidized monoterpenoid-bound
Chain monoterpenoidbound
Linalool-bound
Hotrienol-total
Nerol-oxide-total
Rose-oxide-bound
γ-Terpinen-total
Nerol-oxide-bound
Citral-bound
α-Terpineol-bound
Citral-total
β-Ocimene-total	chr5_4088000	VIT_205s0020g02390	Vitvi05_01chr05g06090
β-Myrcene-total
Neo-allo-ocimene-total
D-Limonene-total
β-Ocimene-bound
Terpinolen-bound
Terpinolen-total
Cyclic monoterpenoid-bound
β-Myrcene-bound
Cyclic monoterpenoid-total
α-Terpinene-total
Neo-allo-ocimene-bound
D-Limonene-bound
α-Terpinene-bound
Linalool-total
Oxidized monoterpenoid-total
α-Terpineol-total
Oxidized monoterpenoid-bound
Nerol-oxide-total
Rose-oxide-total
Chain monoterpenoidtotal
Chain monoterpenoidbound
Total monoterpenoid-total
Total monoterpenoid-bound
γ-Terpinen-total
Nerol-oxide-bound
Linalool-bound
Rose-oxide-bound
Citral-bound
Citral-total
α-Terpineol-bound
Hotrienol-total
β-Ocimene-total	chr5_4132386	VIT_205s0020g02460	Vitvi05_01chr05g06170
D-Limonene-total
Terpinolen-total
Cyclic monoterpenoid-total
Neo-allo-ocimene-total
β-Myrcene-total
Terpinolen-bound
β-Ocimene-bound
Cyclic monoterpenoid-bound
D-Limonene-bound
α-Terpinene-total
β-Myrcene-bound
Linalool-total
Neo-allo-ocimene-bound
α-Terpineol-total
Oxidized monoterpenoid-total
α-Terpinene-bound
Nerol-oxide-total
Oxidized monoterpenoid-bound
Nerol-oxide-bound
γ-Terpinen-total
Chain monoterpenoidtotal
Linalool-bound
Total monoterpenoid-total
Rose-oxide-total
Chain monoterpenoidbound
Total monoterpenoid-bound
β-Ocimene-total	chr5_4134283	VIT_205s0020g02470	Vitvi05_01chr05g06180
β-Myrcene-total
β-Ocimene-bound
Neo-allo-ocimene-total
β-Myrcene-bound
D-Limonene-total
Neo-allo-ocimene-bound
Cyclic monoterpenoid-bound
D-Limonene-bound
Cyclic monoterpenoid-total
Terpinolen-bound
Terpinolen-total
α-Terpinene-total
α-Terpinene-bound
β-Ocimene-total	chr5_4263537	VIT_205s0020g02580	Vitvi05_01chr05g06300
β-Myrcene-total
β-Ocimene-bound
Neo-allo-ocimene-total
D-Limonene-total
Cyclic monoterpenoid-bound
Terpinolen-bound
Cyclic monoterpenoid-total
Terpinolen-total
β-Myrcene-bound
D-Limonene-bound
Neo-allo-ocimene-bound
α-Terpinene-total
Oxidized monoterpenoid-total
α-Terpinene-bound
Oxidized monoterpenoid-bound
Rose-oxide-total
Nerol-oxide-total
α-Terpineol-total
Linalool-total
Nerol-oxide-bound
γ-Terpinen-total
Chain monoterpenoidtotal
Total monoterpenoid-total
Total monoterpenoid-bound
Chain monoterpenoidbound
Rose-oxide-bound
Citral-bound
Citral-total
α-Terpineol-bound
β-Myrcene-total	chr5_4486912	VIT_205s0020g02770	Vitvi05_01chr05g06640
β-Ocimene-total
Terpinolen-total
Neo-allo-ocimene-total
D-Limonene-total
Cyclic monoterpenoid-total
β-Myrcene-bound
β-Ocimene-bound
Cyclic monoterpenoid-bound
Terpinolen-bound
α-Terpinene-total
Neo-allo-ocimene-bound
D-Limonene-bound
Linalool-total
Total monoterpenoid-total
Chain monoterpenoidtotal
α-Terpineol-total
α-Terpinene-bound
Total monoterpenoid-bound
Chain monoterpenoidbound
Oxidized monoterpenoid-total
γ-Terpinen-total
Nerol-oxide-total
Oxidized monoterpenoid-bound
Citral-bound
Citral-total
Nerol-oxide-bound
Linalool-bound
Rose-oxide-total
β-Ocimene-total	chr5_5056176	VIT_205s0020g03280	Vitvi05_01chr05g07310
β-Myrcene-total
Neo-allo-ocimene-total
β-Ocimene-bound
D-Limonene-total
Terpinolen-total
β-Myrcene-bound
Terpinolen-bound
Neo-allo-ocimene-bound
Cyclic monoterpenoid-total
Cyclic monoterpenoid-bound
α-Terpinene-total
D-Limonene-bound
Linalool-total
α-Terpinene-bound
α-Terpineol-total
Oxidized monoterpenoid-total
Chain monoterpenoidtotal
Total monoterpenoid-total
Nerol-oxide-total
Oxidized monoterpenoid-bound
Total monoterpenoid-bound
Chain monoterpenoidbound
γ-Terpinen-total
Nerol-oxide-bound
Linalool-bound
Rose-oxide-total
Citral-bound
α-Terpineol-bound
Citral-total
Hotrienol-total
β-Ocimene-total	chr5_5060454	VIT_205s0020g03290	Vitvi05_01chr05g07320
β-Myrcene-total
Neo-allo-ocimene-total
D-Limonene-total
Terpinolen-total
Cyclic monoterpenoid-total
β-Ocimene-bound
β-Myrcene-bound
α-Terpinene-total
Cyclic monoterpenoid-bound
Terpinolen-bound
Neo-allo-ocimene-bound
D-Limonene-bound
Linalool-total
α-Terpinene-bound
Total monoterpenoid-total
Chain monoterpenoidtotal
Total monoterpenoid-bound
Chain monoterpenoidbound
α-Terpineol-total
Oxidized monoterpenoid-total
γ-Terpinen-total
Nerol-oxide-total
Oxidized monoterpenoid-bound
Citral-bound
Citral-total
Linalool-bound
Nerol-oxide-bound
Hotrienol-total
Rose-oxide-total
β-Ocimene-total	chr5_5200174	VIT_205s0020g03420	Vitvi05_01chr05g07520
D-Limonene-total
β-Myrcene-total
Neo-allo-ocimene-total
β-Ocimene-bound
Cyclic monoterpenoid-bound
Terpinolen-total
Cyclic monoterpenoid-total
D-Limonene-bound
Terpinolen-bound
β-Myrcene-bound
Neo-allo-ocimene-bound
α-Terpinene-total
Linalool-total
α-Terpinene-bound
Oxidized monoterpenoid-total
Oxidized monoterpenoid-bound
Nerol-oxide-total
α-Terpineol-total
γ-Terpinen-total
Chain monoterpenoidtotal
Total monoterpenoid-total
Total monoterpenoid-bound
Linalool-bound
Nerol-oxide-bound
Chain monoterpenoidbound
Rose-oxide-total
Hotrienol-total
Rose-oxide-bound
Citral-bound
Citral-total
β-Ocimene-total	chr5_5262036	VIT_205s0020g03480	Vitvi05_01chr05g07600
β-Ocimene-bound
β-Myrcene-total
Neo-allo-ocimene-total
Cyclic monoterpenoid-bound
D-Limonene-total
D-Limonene-bound
β-Myrcene-bound
Cyclic monoterpenoid-total
Neo-allo-ocimene-bound
D-Limonene-total	chr5_5387803	VIT_205s0020g03670	Vitvi05_01chr05g07830
β-Ocimene-total
β-Myrcene-total
Neo-allo-ocimene-total
Cyclic monoterpenoid-total
α-Terpinene-total
Terpinolen-total
Cyclic monoterpenoid-bound
β-Ocimene-bound
β-Myrcene-bound
D-Limonene-bound
Terpinolen-bound
Neo-allo-ocimene-bound
α-Terpinene-bound
Linalool-total
γ-Terpinen-total
α-Terpineol-total
Oxidized monoterpenoid-total
Total monoterpenoid-total
Nerol-oxide-total
Total monoterpenoid-bound
Chain monoterpenoidtotal
Chain monoterpenoidbound
Oxidized monoterpenoid-bound
Linalool-bound
Hotrienol-total
Nerol-oxide-bound
α-Terpineol-bound
Rose-oxide-total
Citral-bound
Citral-total
β-Ocimene-total	chr5_5399696	VIT_205s0020g03680	Vitvi05_01chr05g07840
β-Ocimene-bound
β-Myrcene-total
β-Myrcene-bound
Cyclic monoterpenoid-bound
D-Limonene-total
Neo-allo-ocimene-total
Cyclic monoterpenoid-total
α-Terpinene-total
D-Limonene-bound
Neo-allo-ocimene-bound
Terpinolen-total
Terpinolen-bound
α-Terpinene-bound
β-Ocimene-total	chr5_5440233	VIT_205s0020g03740	Vitvi05_01chr05g07900
D-Limonene-total
β-Myrcene-total
Neo-allo-ocimene-total
Terpinolen-total
β-Ocimene-bound
Cyclic monoterpenoid-total
Cyclic monoterpenoid-bound
Terpinolen-bound
β-Myrcene-bound
α-Terpinene-total
D-Limonene-bound
Neo-allo-ocimene-bound
α-Terpinene-bound
Linalool-total
Oxidized monoterpenoid-total
γ-Terpinen-total
Chain monoterpenoidtotal
Total monoterpenoid-total
Total monoterpenoid-bound
Chain monoterpenoidbound
α-Terpineol-total
Oxidized monoterpenoid-bound
Nerol-oxide-total
Rose-oxide-total
Nerol-oxide-bound
Linalool-bound
Citral-bound
Rose-oxide-bound
Citral-total
β-Myrcene-total	chr5_5510102	VIT_205s0020g03840	Vitvi05_01chr05g08030
D-Limonene-total
β-Ocimene-total
β-Myrcene-bound
Cyclic monoterpenoid-bound
Neo-allo-ocimene-total
β-Ocimene-bound
Cyclic monoterpenoid-total
Terpinolen-bound
D-Limonene-bound
Terpinolen-total
α-Terpinene-total
Neo-allo-ocimene-bound
α-Terpinene-bound
γ-Terpinen-total
Linalool-total
Oxidized monoterpenoid-total
α-Terpineol-total
Total monoterpenoid-total
Total monoterpenoid-bound
Oxidized monoterpenoid-bound
Nerol-oxide-total
Chain monoterpenoidtotal
Chain monoterpenoidbound
Rose-oxide-total
Nerol-oxide-bound
Linalool-bound
Hotrienol-total
Rose-oxide-bound
α-Terpineol-bound
Citral-bound
β-Ocimene-total	chr5_5510814	VIT_205s0020g03850	Vitvi05_01chr05g08040
β-Myrcene-total
D-Limonene-total
Neo-allo-ocimene-total
Terpinolen-total
Cyclic monoterpenoid-total
β-Ocimene-bound
β-Myrcene-bound
α-Terpinene-total
Terpinolen-bound
D-Limonene-bound
Cyclic monoterpenoid-bound
Neo-allo-ocimene-bound
Chain monoterpenoidtotal
Total monoterpenoid-total
Chain monoterpenoidbound
α-Terpinene-bound
Total monoterpenoid-bound
Linalool-total
Oxidized monoterpenoid-total
Citral-bound
γ-Terpinen-total
Citral-total
α-Terpineol-total
Nerol-oxide-total
D-Limonene-total	chr5_5522030	VIT_205s0020g03870	Vitvi05_01chr05g08060
Cyclic monoterpenoid-bound
Cyclic monoterpenoid-total
β-Ocimene-total
Terpinolen-total
β-Myrcene-total
D-Limonene-bound
Terpinolen-bound
α-Terpinene-total
Neo-allo-ocimene-total
β-Ocimene-bound
β-Myrcene-bound
α-Terpinene-bound
Neo-allo-ocimene-bound
Rose-oxide-total
Linalool-total
γ-Terpinen-total
Oxidized monoterpenoid-total
α-Terpineol-total
Oxidized monoterpenoid-bound
Rose-oxide-bound
Hotrienol-total
Nerol-oxide-total
Linalool-bound
Total monoterpenoid-total
Total monoterpenoid-bound
Nerol-oxide-bound
Chain monoterpenoidtotal
Chain monoterpenoidbound
D-Limonene-total	chr5_5557120	VIT_205s0020g03890	Vitvi05_01chr05g08100
β-Ocimene-total
β-Myrcene-total
Neo-allo-ocimene-total
Cyclic monoterpenoid-bound
β-Ocimene-bound
Terpinolen-total
D-Limonene-bound
Cyclic monoterpenoid-total
Terpinolen-bound
β-Myrcene-bound
α-Terpinene-total
Neo-allo-ocimene-bound
α-Terpinene-bound
Linalool-total
Oxidized monoterpenoid-total
Nerol-oxide-total
γ-Terpinen-total
Oxidized monoterpenoid-bound
Chain monoterpenoidtotal
α-Terpineol-total
Chain monoterpenoidbound
Total monoterpenoid-total
Total monoterpenoid-bound
Nerol-oxide-bound
Linalool-bound
Hotrienol-total
Rose-oxide-total
Citral-bound
Citral-total
D-Limonene-total	chr5_5875520	VIT_205s0020g04200	Vitvi05_01chr05g08600
Terpinolen-total
β-Ocimene-total
Cyclic monoterpenoid-total
β-Myrcene-total
Neo-allo-ocimene-total
Cyclic monoterpenoid-bound
α-Terpinene-total
D-Limonene-bound
Terpinolen-bound
β-Ocimene-bound
Linalool-total
β-Myrcene-bound
Neo-allo-ocimene-bound
α-Terpinene-bound
Oxidized monoterpenoid-total
Nerol-oxide-total
α-Terpineol-total
γ-Terpinen-total
D-Limonene-total	chr5_5927095	VIT_205s0020g04240	Vitvi05_01chr05g08640
Terpinolen-total
β-Myrcene-total
β-Ocimene-total
Cyclic monoterpenoid-total
Neo-allo-ocimene-total
D-Limonene-bound
α-Terpinene-total
Cyclic monoterpenoid-bound
Terpinolen-bound
β-Ocimene-bound
D-Limonene-total	chr5_6028734	VIT_205s0020g04300	Vitvi05_01chr05g08800
Terpinolen-total
Cyclic monoterpenoid-total
β-Ocimene-total
Cyclic monoterpenoid-bound
D-Limonene-bound
β-Myrcene-total
Terpinolen-bound
Neo-allo-ocimene-total
α-Terpinene-total
β-Ocimene-bound
β-Myrcene-bound
Linalool-total
α-Terpinene-bound
Oxidized monoterpenoid-total
Neo-allo-ocimene-bound
γ-Terpinen-total
Nerol-oxide-total
Terpinolen-total	chr5_6039153	VIT_205s0020g04310	Vitvi05_01chr05g08820
D-Limonene-total
β-Ocimene-total
β-Myrcene-total
Cyclic monoterpenoid-total
Neo-allo-ocimene-total
Terpinolen-bound
D-Limonene-total	chr5_6084777	VIT_205s0020g04330	Vitvi05_01chr05g08830
Terpinolen-total
β-Ocimene-total
β-Myrcene-total
Cyclic monoterpenoid-total
Neo-allo-ocimene-total
α-Terpinene-total
Terpinolen-bound
Cyclic monoterpenoid-bound
β-Ocimene-bound
D-Limonene-bound
β-Myrcene-bound
α-Terpinene-bound
Linalool-total
Neo-allo-ocimene-bound
Nerol-oxide-total
Oxidized monoterpenoid-total
D-Limonene-total	chr5_6409723	VIT_205s0020g04600	Vitvi05_01chr05g09220
β-Ocimene-total
Terpinolen-total
Cyclic monoterpenoid-total
β-Myrcene-total
Neo-allo-ocimene-total
α-Terpinene-total
D-Limonene-total	chr5_6914375	VIT_205s0020g04980	Vitvi05_01chr05g09760
Terpinolen-total
Cyclic monoterpenoid-total
α-Terpinene-total
β-Ocimene-total
Cyclic monoterpenoid-bound
β-Myrcene-total
Linalool-total
D-Limonene-bound
Neo-allo-ocimene-total
α-Terpinene-bound
Terpinolen-bound
β-Ocimene-bound
β-Myrcene-bound
γ-Terpinen-total
Oxidized monoterpenoid-total
α-Terpineol-total
Neo-allo-ocimene-bound
Terpinolen-total	chr5_7009897	VIT_205s0020g05050	Vitvi05_01chr05g09910
β-Ocimene-total
β-Myrcene-total
D-Limonene-total
Neo-allo-ocimene-total
Cyclic monoterpenoid-total
α-Terpinene-total	chr5_7542715	VIT_205s0049g00490	Vitvi05_01chr05g10520
D-Limonene-total	chr5_8091607	VIT_205s0049g01040	Vitvi05_01chr05g11060
β-Ocimene-total	chr5_4449174	VIT_205s0020g02710	Vitvi05_01chr05g06530
β-Myrcene-total
Neo-allo-ocimene-total
β-Ocimene-bound
Cyclic monoterpenoid-total
β-Myrcene-bound
Terpinolen-total
D-Limonene-total
α-Terpinene-total
Cyclic monoterpenoid-bound
Neo-allo-ocimene-bound
Terpinolen-bound
D-Limonene-bound
Linalool-total
α-Terpinene-bound
α-Terpineol-total
γ-Terpinen-total
Chain monoterpenoidtotal
Total monoterpenoid-total
Oxidized monoterpenoid-total
Chain monoterpenoidbound
Nerol-oxide-total
Total monoterpenoid-bound
Linalool-bound
Oxidized monoterpenoid-bound
Hotrienol-total
Nerol-oxide-bound
β-Ocimene-total	chr5_2572291	VIT_205s0020g00700	Vitvi05_01chr05g03870
β-Myrcene-total
Cyclic monoterpenoid-total
Terpinolen-total
β-Ocimene-bound
Neo-allo-ocimene-total
D-Limonene-total
Cyclic monoterpenoid-bound
Terpinolen-bound
β-Myrcene-bound
Neo-allo-ocimene-bound
α-Terpinene-total
D-Limonene-bound
Linalool-total
α-Terpineol-total
α-Terpinene-bound
Oxidized monoterpenoid-total
γ-Terpinen-total
Nerol-oxide-total
Oxidized monoterpenoid-bound
Chain monoterpenoidtotal
Nerol-oxide-bound
Linalool-bound
Total monoterpenoid-total
Chain monoterpenoidbound
α-Terpineol-bound
Total monoterpenoid-bound
Rose-oxide-total
Citral-bound
Citral-total

## Sheet: Table S5
Table S5. Genotypes of the candidate SNPs in the germplasm population.
Vitis species	Genotype
	chr5_2987350	chr5_3854251	chr5_504100	chr5_683359	chr5_726902	chr5_773717	chr5_857892	chr5_1237209	chr5_1461357	chr5_1481742	chr5_2204210	chr5_2351274	chr5_2375780	chr5_2419822	chr5_2502538	chr5_2553591	chr5_2572287	chr5_2648092	chr5_2861511	chr5_3012425	chr5_3023003	chr5_3113310	chr5_3179373	chr5_3569259	chr5_3619189	chr5_3685275	chr5_3884277	chr5_3947020	chr5_4045116	chr5_4059776	chr5_4088000	chr5_4132386	chr5_4134283	chr5_4263537	chr5_4449174	chr5_5056176	chr5_5060454	chr5_5200174	chr5_5262036	chr5_5387803	chr5_5399696	chr5_5440233	chr5_5510102	chr5_5510814	chr5_5522030	chr5_5557120	chr5_5875520	chr5_5927095	chr5_6084777
Red balado	C:T	C:A	G:G	A:A	A:A	T:T	C:C	A:A	A:A	A:A	C:C	G:G	T:T	G:G	C:C	T:T	C:C	C:C	G:A	C:C	T:T	A:A	C:C	C:C	G:G	G:G	C:C	C:C	/	G:G	G:T	G:G	T:A	A:A	T:C	T:T	G:C	T:T	T:C	/	T:C	T:A	G:G	G:A	A:G	/	C:T	A:A	G:A
Guibao	C:T	C:A	G:G	A:A	T:T	A:A	C:C	A:A	G:G	G:G	C:C	G:G	T:T	G:G	C:C	T:T	T:T	C:C	G:G	C:C	T:T	A:A	C:C	C:C	G:G	G:G	C:C	A:A	G:G	/	G:T	G:G	A:A	A:A	T:T	T:T	C:C	T:T	C:C	A:A	T:T	T:T	G:G	G:A	A:A	A:A	T:T	A:A	G:G
Sauvignon Blanc	C:T	C:C	G:G	A:A	T:T	A:A	C:C	A:A	A:A	A:A	C:C	A:A	T:T	G:G	C:C	T:T	T:T	C:C	G:G	C:C	T:T	A:A	C:C	C:C	G:A	G:G	C:C	A:C	G:G	G:G	G:T	G:G	A:A	A:A	T:T	T:T	G:G	T:T	T:C	A:A	T:C	T:T	G:T	G:A	A:A	/	C:C	A:A	G:G
Aishen Meigui	C:T	A:A	G:G	A:A	/	A:A	C:C	A:A	A:A	A:A	C:C	A:A	T:T	G:G	C:C	T:T	C:C	C:C	G:A	C:C	T:T	A:A	C:C	T:T	G:G	G:G	C:G	A:C	G:G	G:G	G:G	G:G	T:T	A:A	C:C	T:T	C:C	T:T	C:C	A:A	C:C	T:T	G:G	A:A	G:G	A:A	C:C	A:A	A:A
Petit Verdot	T:T	C:C	G:G	A:A	T:T	A:A	C:C	A:A	A:A	A:A	C:C	A:A	T:T	G:A	C:C	C:C	T:T	C:C	G:A	C:C	T:A	A:A	C:C	C:C	G:G	G:T	C:G	A:C	T:T	A:G	T:T	G:A	A:A	G:A	T:T	T:T	G:G	C:C	C:C	A:T	T:C	T:A	G:T	G:G	A:G	A:T	C:C	A:A	G:G
Roussanne 468	C:C	C:C	G:G	A:A	T:T	A:A	C:C	A:A	A:A	A:A	C:C	A:A	T:T	G:G	C:C	T:T	T:T	C:C	G:G	C:C	T:T	A:A	C:C	C:C	G:A	G:G	C:C	A:C	G:G	G:G	T:T	G:G	T:A	A:A	T:T	T:T	G:C	T:T	T:C	A:A	T:C	T:T	G:G	G:A	A:G	A:A	T:T	A:A	G:A
Lihongbao	T:T	C:A	G:G	A:A	T:T	A:A	C:C	A:A	A:A	A:A	C:A	G:G	T:C	G:A	C:A	C:C	T:T	C:T	G:A	C:A	A:A	A:T	T:T	C:T	G:A	T:T	C:G	A:C	T:T	A:G	G:T	G:A	/	G:A	T:C	C:C	G:C	C:C	T:C	/	T:C	T:A	G:G	A:A	A:G	A:A	C:C	A:T	A:A
Ruby Seedless	C:C	C:C	G:G	A:A	T:T	A:A	C:C	A:A	A:A	A:A	C:C	A:A	T:C	G:G	C:C	C:C	T:T	C:T	G:G	C:C	T:T	A:A	C:C	C:C	G:G	G:G	C:C	A:C	G:G	G:G	G:G	G:G	T:A	A:A	T:C	T:T	G:C	T:T	C:C	A:A	C:C	T:T	G:G	/	G:G	/	C:T	A:A	G:A
Flame Seedless	C:T	C:C	G:G	/	T:T	A:A	C:C	A:A	A:A	/	C:C	A:A	T:T	G:G	C:C	T:T	/	C:C	G:G	C:C	T:T	A:A	C:C	C:C	G:G	G:G	C:C	A:A	G:G	G:G	G:G	G:G	T:T	A:A	T:T	T:T	G:C	T:T	C:C	A:A	C:C	T:T	G:G	A:A	A:A	A:A	T:T	A:A	G:G
Dolcetto	C:T	C:C	G:G	A:A	T:T	A:A	C:C	A:A	A:A	A:A	C:C	A:A	T:T	G:G	C:C	T:T	T:C	C:C	G:G	C:C	T:T	A:A	C:C	C:C	G:G	G:G	C:C	C:C	G:G	A:G	G:G	G:G	T:A	A:A	T:C	T:T	G:C	T:T	T:C	A:A	T:C	T:A	/	G:A	A:A	A:A	T:T	A:A	G:G
Xiazhihong	C:T	C:C	G:G	A:A	T:T	A:A	C:C	A:A	A:A	A:A	C:C	A:A	T:T	G:G	C:C	T:T	T:T	C:C	G:G	C:C	T:A	A:A	C:C	C:C	G:G	G:G	C:G	C:C	G:G	G:G	G:T	G:G	T:T	A:A	T:T	T:T	G:G	T:T	T:T	A:A	T:T	T:T	G:G	G:G	A:A	A:T	C:T	A:A	G:G
Muscat Rouge	C:T	C:A	G:G	A:A	T:T	A:A	C:C	A:A	A:A	A:A	C:A	G:G	T:C	G:A	C:A	C:C	T:T	C:T	G:A	C:A	A:A	A:T	T:T	C:T	G:A	G:G	C:G	A:C	T:T	A:A	G:T	A:A	A:A	G:A	T:C	C:C	G:G	C:C	C:C	A:T	C:C	T:A	G:T	G:A	G:G	A:T	C:C	A:A	G:G
Cuiputao	C:C	C:C	G:G	A:A	T:T	A:A	C:C	A:A	A:A	/	C:C	A:A	T:T	/	C:C	T:T	T:T	C:C	G:G	C:C	T:T	A:A	C:C	C:C	G:G	G:G	C:C	C:C	T:T	G:G	G:G	G:G	T:T	A:A	T:T	T:T	G:G	T:T	C:C	A:A	C:C	T:T	G:G	A:A	A:A	A:A	T:T	A:A	G:G
Shine Muscat	C:C	C:A	G:G	A:A	T:T	A:A	C:C	A:A	A:A	/	C:C	A:A	T:T	G:G	C:C	T:T	C:C	C:C	G:G	C:C	T:T	A:A	C:C	T:T	A:A	G:T	/	C:C	T:T	A:G	G:T	G:A	T:A	G:G	T:T	C:C	G:G	C:C	C:C	A:T	C:C	A:A	G:T	G:A	G:G	A:T	T:T	A:A	G:G
Heijixin	C:C	C:C	G:G	A:A	T:T	A:A	C:C	A:A	/	A:A	C:C	A:A	T:T	G:A	C:C	T:T	T:T	C:C	G:G	C:A	T:T	A:A	C:C	C:T	G:G	G:G	C:G	A:C	G:G	G:G	G:G	G:G	T:T	A:A	C:C	T:T	G:C	T:T	T:C	A:T	T:C	T:T	G:G	A:A	G:G	A:A	C:C	A:A	G:G
Vidal Blanc	T:T	C:C	G:G	A:A	T:T	A:A	C:C	A:A	A:A	A:A	A:A	G:G	C:C	G:A	C:A	C:C	T:T	T:T	G:A	C:A	T:A	T:T	T:T	C:T	G:A	G:G	C:C	C:C	G:G	A:G	G:G	G:G	T:T	A:A	T:T	T:T	G:G	T:T	T:C	A:A	T:T	T:T	G:T	G:G	A:A	A:A	C:C	A:A	G:G
Hongshuangwei	C:T	A:A	G:G	A:A	T:T	A:A	C:C	A:A	A:A	A:A	C:C	A:A	T:T	G:G	C:C	T:T	T:T	C:C	G:A	C:C	T:A	A:A	C:C	C:C	G:A	G:G	C:G	A:C	T:T	A:G	G:T	A:A	A:A	G:A	T:T	C:C	G:C	C:C	C:C	A:T	C:C	/	G:T	G:A	G:G	A:T	T:T	A:A	G:A
Pinot Gris	C:C	C:C	G:G	A:A	T:T	A:A	C:C	A:A	A:A	A:A	C:C	A:A	T:T	G:G	C:C	T:T	T:T	C:C	G:A	C:C	T:T	A:A	C:C	C:C	A:A	G:G	C:C	C:C	G:G	G:G	G:T	G:G	A:A	A:A	T:T	T:T	G:C	T:T	T:C	A:A	T:C	T:T	G:T	G:A	A:G	A:A	C:C	A:A	G:A
Malbec	C:C	C:C	G:G	A:A	T:T	A:A	C:C	A:A	A:A	A:A	C:C	A:A	T:T	G:G	C:C	T:T	T:T	C:C	G:A	C:C	T:T	A:A	C:C	C:C	A:A	G:G	C:C	C:C	G:G	G:G	T:T	G:G	A:A	A:A	T:T	T:T	G:G	T:T	T:C	A:A	T:T	T:T	G:T	G:G	A:A	A:A	C:C	A:A	G:G
Yellow Italia	C:T	C:A	G:G	A:A	T:T	A:A	C:C	A:A	A:A	A:A	C:A	G:G	T:C	G:A	C:A	C:C	T:C	C:T	G:A	C:A	T:A	A:T	T:T	C:T	G:A	G:T	C:G	A:C	T:T	A:G	G:T	G:A	T:A	G:A	T:C	C:C	G:C	C:C	C:C	A:T	C:C	T:A	G:T	G:A	G:G	A:T	C:C	A:T	A:A
Victoria	C:T	C:C	G:G	A:A	T:T	A:A	C:C	A:A	A:A	A:A	C:C	A:A	T:C	G:G	C:C	C:C	T:T	C:T	G:G	C:C	T:A	A:A	C:C	C:C	G:G	G:T	C:G	A:C	G:G	A:G	G:T	G:G	T:A	A:A	T:T	T:T	G:G	T:T	T:C	A:A	T:C	T:T	G:G	G:A	A:A	A:T	T:T	A:A	G:G
Tamina	C:T	C:A	G:G	A:A	T:T	A:A	C:C	A:A	A:A	A:A	C:A	G:G	T:C	G:A	C:A	C:C	T:C	C:T	G:A	C:A	T:A	A:T	T:T	C:T	G:A	G:T	C:G	A:C	T:T	A:G	G:T	G:A	T:A	G:A	T:C	C:C	G:C	C:C	C:C	A:T	C:C	T:A	G:T	G:A	G:G	A:T	C:C	A:T	A:A
Selecta	C:C	C:C	G:G	A:A	T:T	A:A	C:C	A:A	A:A	A:A	C:C	A:A	T:T	G:G	C:C	T:T	T:T	C:C	G:G	C:C	T:T	A:A	C:C	C:C	G:G	G:G	C:C	A:C	G:G	G:G	G:T	G:G	T:T	A:A	T:C	T:T	G:C	T:T	T:C	A:A	T:C	T:T	G:G	G:A	A:G	A:A	C:T	A:A	G:A
Yatomi Rosa	C:C	C:C	G:G	/	T:T	A:A	C:C	A:A	A:A	A:A	C:C	A:A	T:T	G:G	C:C	T:T	T:C	C:C	G:A	C:C	T:T	A:A	C:C	C:C	G:A	G:G	C:C	C:C	G:G	G:G	G:G	G:G	T:A	A:A	T:C	T:T	/	T:T	C:C	A:A	C:C	T:T	G:G	A:A	G:G	A:A	C:C	A:T	A:A
Autumn Royal	C:C	C:C	G:G	A:A	T:T	A:A	C:C	A:A	A:A	A:A	C:A	A:G	C:C	G:A	C:A	T:C	T:T	T:T	G:A	/	/	T:T	C:C	T:T	G:A	G:G	C:G	A:C	G:T	A:A	G:T	A:A	A:A	G:A	T:C	T:C	G:G	T:C	C:C	A:T	C:C	T:A	G:T	G:A	G:G	A:T	C:C	A:A	G:G
Blue French	T:T	C:C	G:G	A:A	T:T	A:A	C:C	A:A	A:A	A:A	C:C	A:A	T:C	G:G	C:C	C:C	T:T	C:T	/	C:C	T:A	A:A	C:C	C:C	G:G	G:T	C:G	A:C	T:T	A:G	G:T	G:A	T:A	G:A	T:C	T:T	G:G	T:T	T:C	A:A	T:T	T:T	G:G	G:G	A:A	A:A	C:T	A:A	G:G
Eastern Star	C:T	C:A	G:G	A:A	T:T	A:A	C:C	A:A	A:A	A:A	A:A	G:G	C:C	G:A	C:A	C:C	T:T	T:T	G:A	A:A	A:A	T:T	T:T	T:T	A:A	G:T	/	A:A	T:T	A:G	G:T	G:A	T:A	G:G	T:T	C:C	G:G	C:C	C:C	A:T	C:C	A:A	G:T	G:A	G:G	A:T	C:C	A:T	G:A
Xinya	C:T	C:C	G:G	A:A	T:T	A:A	C:C	A:A	A:A	A:A	C:C	A:A	T:T	G:G	C:C	T:T	T:T	C:C	G:G	C:A	T:T	A:A	C:C	C:C	G:G	G:G	C:C	A:C	G:G	G:G	G:G	G:G	T:T	A:A	T:C	T:T	G:C	T:T	T:C	A:A	T:C	T:T	G:G	G:A	A:G	A:A	C:C	A:A	G:A
Huozhouziyu	C:C	C:C	G:G	A:A	T:T	A:A	C:C	A:A	A:A	A:A	C:C	A:A	T:T	G:G	C:C	C:C	T:T	C:C	G:G	C:A	T:T	A:A	C:C	C:C	G:G	G:G	C:C	A:C	G:G	A:G	G:G	G:G	T:T	A:A	T:T	T:T	G:G	T:T	/	A:A	T:C	T:T	G:G	G:G	A:A	A:A	C:C	A:A	G:G
Beihong	C:C	C:C	G:G	A:A	T:T	A:A	C:C	A:A	A:A	A:A	C:C	A:A	T:T	G:G	C:C	T:T	T:T	C:C	G:A	C:C	T:T	A:A	C:C	C:C	A:A	G:G	C:C	C:C	G:G	G:G	G:G	G:G	T:A	A:A	T:T	T:T	/	T:T	C:C	A:A	T:C	T:T	G:G	A:A	A:G	A:A	T:T	A:A	/
Wuhe Cuibao	C:T	C:A	G:G	A:A	T:T	A:A	C:C	A:A	A:A	A:A	C:C	A:A	T:T	G:G	C:C	T:T	C:C	C:C	G:G	C:C	T:T	A:A	C:C	T:T	G:G	G:G	C:G	C:C	G:G	A:G	G:G	G:G	T:T	A:A	T:C	T:T	C:C	T:T	T:T	A:A	T:T	T:T	G:G	A:A	G:G	A:A	C:C	A:A	G:A
Jiapeilu	C:T	C:A	G:G	A:A	T:T	A:A	C:C	A:A	A:A	A:A	C:A	G:G	T:C	G:A	C:A	C:C	T:C	C:T	G:A	C:A	T:A	A:T	T:T	C:T	G:A	G:T	C:G	A:C	T:T	A:G	G:T	G:A	T:A	G:A	T:C	C:C	G:C	C:C	C:C	T:T	C:C	A:A	T:T	G:G	G:G	T:T	/	A:A	G:G
Zitian	C:C	C:A	G:G	A:A	T:T	A:A	/	A:A	A:A	A:A	C:C	A:A	T:T	G:G	C:C	C:C	T:T	C:C	G:G	C:A	T:T	A:A	C:C	C:T	G:G	G:G	C:G	C:C	G:G	A:A	G:G	G:G	T:T	A:A	C:C	T:T	G:G	T:T	C:C	A:A	C:C	T:T	G:G	G:A	A:A	A:A	C:C	A:A	G:G
Ruby Okuyama	C:T	C:A	G:G	A:A	T:T	A:A	C:C	A:A	A:A	A:A	C:A	G:G	T:C	G:A	C:A	C:C	T:C	C:T	G:A	C:A	T:A	A:T	T:T	C:T	G:A	G:T	C:G	A:C	T:T	A:G	G:T	G:A	T:A	G:A	T:C	C:C	G:C	C:C	C:C	A:T	C:C	T:A	G:T	G:A	G:G	A:T	C:C	A:T	A:A
Gaganai	C:T	C:C	G:G	A:A	T:T	A:A	C:C	/	A:A	A:A	C:C	A:A	T:T	G:G	C:C	T:T	T:C	C:C	G:G	C:C	T:A	A:A	C:C	C:C	G:G	G:T	C:G	A:C	T:T	A:G	G:T	G:A	T:A	G:A	T:C	T:T	G:C	T:T	T:C	A:A	T:C	T:T	G:G	G:A	A:G	A:A	C:T	A:A	G:G
Viognier	C:C	C:C	G:G	A:A	T:T	A:A	C:C	A:A	A:A	A:A	C:C	A:A	T:T	G:G	C:C	T:T	T:T	C:C	G:A	C:C	T:T	A:A	C:C	C:C	A:A	G:G	C:C	C:C	G:G	G:G	G:T	G:G	A:A	A:A	T:T	T:T	G:C	T:T	C:C	A:A	T:C	T:T	G:G	G:A	A:A	A:T	T:T	A:A	G:G
Shuangfeng	C:C	C:C	G:G	/	T:T	A:A	C:C	A:A	A:A	A:A	C:C	A:A	T:T	G:A	C:C	T:T	T:T	C:C	G:G	C:C	T:T	A:A	C:C	C:C	G:G	G:G	C:C	A:A	G:G	G:G	G:G	G:G	T:T	A:A	T:T	T:T	G:C	T:T	C:C	A:A	T:C	T:T	G:G	A:A	A:A	A:A	T:T	A:A	G:G
Miersi	C:T	A:A	G:G	A:A	T:T	A:A	C:C	A:A	A:A	A:A	A:A	G:G	C:C	G:A	C:A	C:C	T:T	T:T	G:A	A:A	A:A	T:T	T:T	T:T	A:A	G:T	/	A:A	T:T	A:G	G:T	G:A	T:A	G:G	T:T	T:T	G:C	T:T	C:C	A:A	C:C	T:T	G:G	A:A	G:G	A:A	T:T	A:A	G:A
Muscat Hamburg	C:T	A:A	G:G	A:A	T:T	A:A	C:C	A:A	A:A	A:A	C:A	G:G	T:C	G:A	C:A	C:C	T:T	C:T	A:A	C:A	T:A	A:T	C:C	C:T	A:A	G:G	C:G	A:C	T:T	A:G	G:T	A:A	A:A	G:A	T:T	C:C	G:C	C:C	C:C	A:T	C:C	T:A	G:T	G:A	G:G	A:T	C:C	A:T	A:A
Baoguang	C:C	C:C	G:G	A:A	T:T	A:A	C:C	A:A	A:A	A:A	C:C	A:A	T:T	G:G	C:C	T:T	T:T	C:C	G:A	C:C	T:T	A:A	C:C	C:C	G:A	G:G	C:G	A:C	/	A:G	G:T	A:A	T:A	G:A	T:T	T:T	G:C	T:T	T:C	A:A	T:C	T:T	G:G	G:A	A:G	A:A	C:T	A:A	G:A
Heipohuang	C:T	C:C	G:G	A:A	T:T	A:A	C:C	A:A		A:A	C:C	A:A	T:T	G:G	C:C	T:T	T:T	C:C	G:G	C:C	T:T	A:A	C:C	T:T	G:G	G:G	G:G	A:A	G:G	G:G	G:G	G:G	T:T	A:A	C:C	T:T	/	T:T	C:C	A:A	C:C	T:T	G:G	A:A	G:G	A:A	C:C	A:A	G:G
Crimson Seedless	C:C	C:C	G:G	A:A	T:T	A:A	C:C	A:A	A:A	A:A	C:C	A:A	T:C	G:G	C:C	C:C	T:T	C:T	G:G	C:C	T:T	A:A	C:C	C:C	G:G	G:G	C:C	A:C	G:G	G:G	G:G	G:G	T:A	A:A	T:C	T:T	G:C	T:T	T:C	A:A	T:C	T:T	G:G	A:A	A:G	A:A	C:T	A:T	G:A
Beibinghong	C:T	C:A	G:G	A:A	T:T	A:A	C:C	A:A	A:A	A:A	C:C	A:A	T:T	G:G	C:C	T:T	T:T	C:C	G:A	C:C	T:T	A:A	C:C	C:C	G:G	G:G	C:C	A:A	G:G	G:G	G:G	G:G	T:T	A:A	T:T	T:T	G:G	T:T	T:C	A:A	T:C	T:T	G:G	G:A	A:A	A:A	C:T	A:A	G:G
Carignan	C:C	C:C	/	A:A	T:T	A:A	C:C	/	A:A	/	C:C	A:A	T:T	G:G	C:C	T:T	T:T	C:C	/	C:C	T:T	A:A	C:C	C:C	G:G	/	C:G	A:C	G:G	G:G	G:G	G:G	T:T	A:A	T:T	T:T	G:C	T:T	T:C	A:A	T:C	T:T	G:G	G:A	A:G	A:A	C:C	A:A	G:G
Areni	C:T	C:C	/	A:A	T:T	A:A	C:C	A:A	A:A	A:A	C:C	A:A	T:T	G:G	C:C	C:C	T:C	C:C	G:A	C:C	T:A	A:A	C:C	C:C	G:A	G:G	C:C	C:C	G:G	A:G	G:G	G:G	A:A	A:A	T:T	T:T	G:C	T:T	C:C	A:A	C:C	T:T	G:G	A:A	G:G	A:T	C:C	A:A	A:A
2-1-3	C:T	C:C	G:G	A:A	T:T	A:A	G:G	A:A	A:A	A:A	C:A	G:G	T:C	A:A	C:A	C:C	T:T	T:T	G:A	C:A	T:A	T:T	C:C	C:T	A:A	G:G	C:C	A:C	G:G	A:G	G:G	G:G	T:A	A:A	T:C	T:T	G:C	T:T	C:C	A:A	C:C	T:T	G:G	A:A	G:G	A:A	C:C	A:A	G:G
Xiying Putao	C:C	C:C	G:G	A:A	T:T	A:A	C:C	A:A	A:A	A:A	C:C	A:A	T:T	G:G	C:C	C:C	T:C	C:C	G:G	C:A	T:T	A:A	C:C	C:C	G:G	G:G	C:C	C:C	G:G	A:G	G:G	G:G	T:T	A:A	C:C	T:T	G:C	T:T	C:C	A:A	C:C	T:T	G:G	G:A	/	A:A	C:C	A:A	G:A
Cabernet Franc	C:T	C:C	G:G	A:A	T:T	A:A	C:C	A:A	A:A	A:A	C:C	A:A	T:T	G:G	C:C	T:T	T:T	C:C	G:G	C:C	T:T	A:A	C:C	C:C	G:A	G:G	C:C	A:C	G:G	G:G	G:T	G:G	T:T	A:A	T:T	T:T	G:G	T:T	T:C	A:A	T:T	T:T	G:G	G:G	A:A	A:A	C:T	A:A	G:G
Jizaomi	C:T	C:A	G:G	A:A	T:T	A:A	C:C	A:A	A:A	A:A	C:A	G:G	T:C	G:A	C:A	C:C	T:T	C:T	G:A	C:A	T:A	A:T	/	C:T	G:A	G:G	C:G	A:A	T:T	A:G	T:T	A:A	T:A	G:A	T:T	C:C	G:G	C:C	T:C	A:T	T:C	T:A	G:T	G:G	A:G	A:T	C:T	A:T	G:A
Zexiang	C:T	C:A	G:G	A:A	T:T	A:A	C:C	A:A	A:A	A:A	C:A	G:G	T:C	G:A	C:A	C:C	T:C	C:T	G:A	C:A	T:A	A:T	T:T	C:T	G:A	G:T	C:G	A:C	T:T	A:G	G:T	G:A	T:A	G:A	T:C	C:C	G:C	C:C	C:C	A:T	C:C	T:A	G:T	G:A	G:G	A:T	C:C	A:T	A:A
Gewurztraminer	C:T	C:C	G:G	A:A	T:T	A:A	C:C	A:A	A:A	A:A	C:C	A:A	T:T	G:G	C:C	C:C	T:T	C:C	G:G	C:C	T:T	A:A	C:C	C:C	A:A	G:G	C:C	C:C	G:G	G:G	T:T	G:G	A:A	A:A	T:T	T:T	G:G	T:T	T:C	A:A	T:T	T:T	T:T	G:G	A:A	A:A	C:C	A:A	G:G
Chardonnay	C:T	C:C	G:G	A:A	T:T	A:A	C:C	A:A	A:A	A:A	C:C	A:A	T:C	G:G	C:C	C:C	T:T	C:T	G:G	C:C	T:T	A:A	C:C	C:C	A:A	G:G	C:C	C:C	G:G	G:G	T:T	G:G	A:A	A:A	T:T	T:T	G:G	T:T	T:C	A:A	T:C	T:T	G:T	G:A	A:A	A:A	C:C	A:A	G:G
Muscat Blanc 455	T:T	A:A	G:G	A:A	T:T	A:A	C:C	A:A	A:A	A:A	C:C	A:A	T:T	G:G	C:C	T:C	C:C	C:C	G:A	C:C	T:T	A:A	C:C	C:C	G:G	G:G	C:C	C:C	G:G	A:G	G:G	G:G	T:T	A:A	C:C	T:T	G:C	T:T	C:C	A:A	C:C	T:T	G:G	G:A	A:G	A:A	C:C	A:A	G:A
Zaomeigui	C:T	C:A	G:G	A:A	T:T	A:A	C:C	A:A	A:A	A:A	C:C	A:A	T:T	G:G	C:C	T:T	T:T	C:C	G:A	C:C	T:A	A:A	C:C	C:C	G:A	G:G	C:G	A:C	T:T	A:G	G:T	A:A	A:A	G:A	T:T	C:C	G:C	C:C	C:C	A:T	C:C	T:A	G:T	G:A	G:G	A:T	T:T	A:A	G:A
Cabernet Ruby	C:T	C:C	G:G	A:A	T:T	A:A	C:C	A:A	A:A	A:A	C:C	A:A	T:T	G:G	C:C	T:T	T:T	C:C	G:G	C:C	T:T	A:A	C:C	C:C	G:G	G:G	C:C	A:A	G:G	G:G	G:G	G:G	T:T	A:A	T:T	T:T	G:G	T:T	T:C	A:A	T:C	T:T	G:G	G:A	A:A	A:A	C:C	A:A	G:G
Ruidu Cuixia	C:T	C:A	G:G	A:A	T:T	A:A	C:C	A:A	A:A	A:A	C:A	G:G	T:C	G:A	C:A	C:C	T:C	C:T	G:A	C:A	T:A	A:T	T:T	C:T	G:A	G:T	C:G	A:C	T:T	A:G	G:T	G:A	T:A	G:A	T:C	C:C	G:C	C:C	C:C	A:A	T:C	T:T	G:G	G:A	A:G	A:T	C:T	A:A	G:A
Otilia Seedless	T:T	A:A	G:G	A:A	T:T	A:A	C:C	A:A	A:A	A:A	C:C	A:A	T:C	G:G	C:C	C:C	T:T	C:T	G:G	C:C	A:A	A:A	C:C	C:C	G:G	T:T	G:G	A:A	T:T	A:G	T:T	A:A	T:A	G:A	T:T	C:C	G:G	C:C	T:C	A:T	T:C	T:A	G:T	G:G	A:G	T:T	T:T	A:A	G:G
Rizamat	C:C	C:C	G:G	A:A	T:T	A:A	C:C	A:A	A:A	A:A	C:C	A:A	T:T	G:G	C:C	T:T	C:C	C:C	G:G	C:C	T:T	A:A	C:C	C:C	G:G	G:T	C:G	A:C	T:T	A:A	T:T	A:A	A:A	G:G	T:T	C:C	G:G	C:C	C:C	T:T	C:C	A:A	G:T	G:A	G:G	A:T	C:C	A:T	A:A
Bolgar	C:T	C:A	G:G	A:A	T:T	A:A	C:C	A:A	A:A	A:A	C:A	G:G	T:C	G:A	C:A	C:C	T:C	C:T	G:A	C:A	T:A	A:T	T:T	C:T	G:A	G:T	C:G	A:C	T:T	A:A	G:T	G:A	T:A	G:A	T:T	C:C	G:G	C:C	C:C	A:T	C:C	T:A	G:T	G:G	/	A:T	C:C	A:T	G:A
Manai	C:C	C:C	G:G	A:A	T:T	A:A	C:C	A:A	A:A	A:A	C:C	A:A	T:T	G:G	C:C	T:T	T:C	C:C	G:G	C:C	T:T	A:A	C:C	C:T	G:G	G:G	C:G	C:C	G:G	A:G	G:T	G:G	T:A	A:A	T:C	T:T	G:G	T:T	C:C	A:A	C:C	T:T	G:G	A:A	A:A	A:T	C:T	A:A	G:G
Qiuhongbao	C:T	C:A	G:G	A:A	T:T	A:A	C:C	A:A	A:A	A:A	C:C	A:A	T:T	G:G	C:C	T:T	T:T	C:C	G:A	C:C	T:A	A:A	C:C	C:C	G:G	/	C:G	A:A	T:T	A:G	G:T	G:A	T:T	G:A	T:T	C:C	G:G	C:C	T:C	A:T	T:C	T:A	G:G	G:A	A:G	A:A	C:C	A:A	G:A
Zhuosexiang	C:T	C:C	G:G	A:A	T:T	A:A	C:C	A:A	A:A	A:A	C:C	A:A	T:T	G:G	C:C	C:C	T:T	C:C	G:G	C:C	T:T	A:A	T:T	C:C	G:G	G:G	C:C	A:C	G:G	A:G	G:G	G:G	T:A	A:A	T:T	T:T	C:C	T:T	C:C	A:A	C:C	T:T	G:G	A:A	/	A:A	C:C	A:A	G:G
Riesling	C:C	C:C	G:G	A:A	T:T	A:A	C:C	A:A	A:A	A:A	C:C	A:A	T:C	G:G	C:C	C:C	T:T	C:T	G:G	C:C	T:T	A:A	C:C	C:C	A:A	G:G	C:C	C:C	G:G	G:G	T:T	G:G	A:A	A:A	T:T	T:T	G:G	T:T	T:C	A:A	T:C	T:T	G:T	G:A	A:A	A:A	C:C	A:A	G:G
Merlot 348	C:T	C:A	G:G	A:A	T:T	A:A	C:C	A:A	A:A	A:A	C:C	A:A	T:T	G:G	C:C	T:T	T:T	C:C	G:A	C:C	T:T	A:A	C:C	C:C	A:A	G:G	C:C	C:C	G:G	G:G	T:T	G:G	A:A	A:A	T:T	T:T	G:G	T:T	C:C	A:A	T:T	T:T	G:G	G:G	A:A	A:A	C:C	A:A	G:G
Gold Finger	C:T	C:C	G:G	A:A	T:T	A:A	C:C	A:A	A:A	A:A	C:C	A:A	T:T	G:G	C:C	T:T	T:T	C:C	G:G	C:C	T:T	A:A	C:C	C:C	G:A	G:G	C:C	A:C	G:G	G:G	G:G	G:G	T:T	A:A	T:T	T:T	G:C	T:T	C:C	A:A	T:C	T:T	G:G	G:A	A:G	A:A	C:T	A:A	G:G
Centennial Seedless	C:T	C:A	G:G	A:A	T:T	A:A	C:C	A:A	A:A	A:A	C:A	G:G	T:C	G:A	C:A	C:C	T:C	C:T	G:A	C:A	T:A	A:T	T:T	C:T	G:A	G:T	C:G	A:C	T:T	A:G	G:T	G:A	T:A	G:A	T:C	C:C	G:C	C:C	T:C	A:T	T:C	T:A	G:T	G:A	A:G	A:T	C:C	T:T	A:A
Chenin Blanc	T:T	C:C	G:G	A:A	T:T	A:A	C:C	A:A	A:A	A:A	C:C	A:A	T:T	G:G	C:C	C:C	T:T	C:C	/	C:A	T:T	A:A	C:C	C:C	G:A	G:G	C:C	A:C	G:G	G:G	G:T	G:G	A:A	A:A	T:T	T:T	G:G	T:T	C:C	A:A	T:C	T:T	G:T	G:A	A:A	A:A	C:C	A:A	G:G
Marselan	C:C	C:C	G:G	A:A	T:T	A:A	C:C	A:A	A:A	A:A	C:C	A:A	T:C	G:G	C:C	C:C	T:T	C:T	G:G	C:C	T:T	A:A	C:C	C:C	G:A	G:G	C:C	A:C	G:G	G:G	G:T	G:G	A:A	A:A	T:T	T:T	G:G	T:T	C:C	A:A	C:C	T:T	G:G	A:A	A:G	A:A	T:T	A:A	G:G
Tazinilo	C:T	C:C	G:G	A:A	T:T	A:A	C:C	A:A	A:A	A:A	C:C	A:A	T:T	G:G	C:C	T:T	T:T	C:C	G:A	C:C	T:T	A:A	C:C	C:T	A:A	G:G	C:C	C:C	G:G	G:G	G:G	G:G	A:A	A:A	T:T	T:T	/	T:T	C:C	A:A	T:C	T:T	G:G	G:A	A:G	A:T	C:T	A:A	G:A
Manseng Petit Blanc	C:C	C:C	G:G	A:A	T:T	A:A	C:C	A:A	A:A	A:A	C:C	A:A	T:C	G:G	C:C	C:C	T:T	C:C	G:G	C:C	T:T	A:A	C:C	C:C	G:A	G:G	C:C	C:C	G:G	G:G	T:T	G:G	A:A	A:A	T:T	T:T	G:G	T:T	C:C	A:A	T:T	T:T	G:T	G:G	A:A	A:A	C:T	A:A	G:G
Xiangfei	C:T	C:A	/	/	A:A	/	/	G:G	/	/	/	A:A	C:C	/	A:A	T:C	C:C	/	G:A	/	T:T	/	/	C:C	G:A	/	/	A:C	/	G:G	G:T	/	T:A	G:A	T:T	/	G:C	T:C	/	A:T	C:C	/	T:T	G:A	A:G	A:T	/	/	/
Red Globe	C:C	C:C	G:G	A:A	T:T	A:A	C:C	A:A	A:A	A:A	C:C	A:A	T:T	G:G	C:C	T:T	T:T	C:C	G:G	C:C	T:T	A:A	C:C	C:C	G:G	G:G	C:C	A:C	G:G	A:G	G:G	G:G	T:T	A:A	T:T	T:T	G:G	T:T	T:C	A:A	T:C	T:T	G:G	G:G	A:A	A:A	C:C	A:A	G:G
Christmas Rose	C:T	C:A	G:G	A:A	T:T	A:A	C:C	A:A	A:A	A:A	C:C	A:A	T:T	G:G	C:C	T:T	T:T	C:C	G:A	C:C	T:T	A:A	C:C	C:C	G:G	G:G	C:C	A:A	G:G	G:G	G:G	G:G	T:T	A:A	T:T	T:T	G:G	T:T	T:C	A:A	T:C	T:T	G:G	G:G	A:A	A:A	C:C	A:A	G:G
Augusta	C:T	C:C	G:G	A:A	T:T	A:A	C:C	A:A	A:A	A:A	C:C	A:A	T:T	G:G	C:C	T:T	T:T	C:C	G:G	C:C	T:T	A:A	C:C	C:C	G:G	G:G	C:C	A:C	G:G	G:G	G:T	G:G	T:T	A:A	T:C	T:T	G:C	T:T	T:C	A:A	T:C	T:T	G:G	G:A	A:G	A:A	C:T	A:A	G:A
Ping'er Putao	C:C	C:C	G:G	A:A	T:T	A:A	C:C	A:A	A:A	A:A	C:A	A:G	C:C	G:A	C:A	T:C	T:T	T:T	G:G	C:C	T:T	T:T	C:C	T:T	G:A	G:G	C:G	A:A	G:T	A:G	T:T	A:A	T:A	G:A	T:T	T:C	G:G	T:C	T:C	A:T	T:T	T:A	G:T	G:G	A:G	A:T	C:T	A:T	G:A
Langdinai	C:T	C:C	G:G	A:A	T:T	A:A	C:C	A:A	A:A	A:A	C:C	A:A	T:C	G:G	C:C	C:C	T:T	C:T	G:G	C:C	T:A	A:A	C:C	C:C	A:A	G:G	C:C	C:C	G:G	A:G	G:T	G:G	A:A	A:A	T:T	T:T	G:G	T:T	C:C	A:A	T:T	T:T	G:G	G:G	A:A	A:A	C:T	A:A	G:G
Cuiguang	C:T	C:A	G:G	A:A	T:T	A:A	C:C	A:A	A:A	A:A	C:C	A:A	T:T	G:G	C:C	T:T	T:T	C:C	G:A	C:C	T:A	A:A	C:C	C:C	G:A	G:G	C:G	A:C	/	A:G	G:T	G:A	T:A	G:A	T:T	T:C	G:C	T:C	C:C	A:T	C:C	T:A	G:G	A:A	A:G	A:A	T:T	A:A	G:A
lümunage	C:T	C:A	G:G	A:A	T:T	A:A	C:C	A:A	A:A	A:A	C:C	A:A	T:T	G:G	C:C	T:T	T:C	C:C	G:A	C:C	T:T	A:A	C:C	C:T	G:G	G:G	C:G	C:C	G:G	A:G	G:G	G:G	T:T	A:A	T:C	T:T	G:C	T:T	T:C	A:A	T:C	T:T	G:G	A:A	G:G	A:A	C:C	A:A	G:A
Longyan	C:C	C:C	G:G	A:A	T:T	A:A	C:C	A:A	A:A	A:A	C:C	A:A	C:C	G:G	C:C	T:C	T:T	T:T	G:G	C:C	T:T	A:A	C:C	C:C	G:A	G:G	C:G	A:C	T:T	A:G	T:T	G:A	A:A	G:A	T:T	T:C	G:G	T:C	C:C	A:T	T:T	T:A	G:T	G:G	A:G	A:T	C:C	A:A	G:G
Moldova	C:C	C:C	G:G	A:A	T:T	A:A	C:C	A:A	A:A	A:A	C:C	A:A	T:C	G:G	C:C	C:C	T:T	C:T	G:G	C:C	T:T	A:A	C:C	C:C	G:G	G:G	C:C	A:C	G:G	G:G	G:G	G:G	T:T	A:A	T:C	T:T	C:C	T:T	C:C	A:A	C:C	T:T	G:G	A:A	/	A:A	C:C	A:A	G:A
Huapu No.1	C:T	C:C	G:G	A:A	T:T	A:A	C:C	A:A	A:A	A:A	C:C	A:A	T:T	G:G	C:C	T:T	T:T	C:C	G:G	C:C	T:A	A:A	C:C	C:C	G:G	G:G	C:C	A:A	G:G	G:G	G:G	G:G	T:T	A:A	T:T	T:T	G:C	T:T	C:C	A:A	T:C	T:T	G:G	A:A	A:G	A:A	T:T	A:A	G:G
Jingzijing	C:T	C:A	G:G	A:A	T:T	A:A	C:C	A:A	A:A	A:A	C:C	A:A	T:T	G:G	C:C	C:C	T:T	C:C	G:G	C:A	T:A	A:A	C:C	C:C	G:G	G:T	C:G	A:C	T:T	A:A	G:T	G:A	T:A	G:A	T:T	C:C	G:G	C:C	C:C	A:T	C:C	T:A	G:T	G:G	/	A:T	T:T	A:A	G:G
Sangiovese	C:T	C:A	G:G	A:A	T:T	A:A	C:C	A:A	A:A	/	C:C	A:A	T:T	G:G	C:C	T:T	T:T	C:C	G:A	C:C	T:A	A:A	C:C	C:C	G:G	G:T	C:G	A:C	T:T	A:A	G:T	G:A	A:A	G:A	T:T	T:T	G:G	C:C	C:C	A:T	C:C	A:A	G:T	G:A	A:G	A:A	C:C	A:A	G:G
Yan 73	C:T	C:C	G:G	A:A	T:T	A:A	C:C	A:A	A:A	A:A	C:C	A:A	T:T	G:G	C:C	C:C	T:T	C:C	G:G	C:C	T:T	A:A	C:C	C:C	G:A	G:G	C:C	A:C	G:G	G:G	G:T	G:G	T:T	A:A	T:T	T:T	G:G	T:T	T:T	A:A	T:T	T:T	G:T	G:G	A:A	A:A	C:C	A:A	G:G
Beimei	C:T	A:A	G:G	A:A	T:T	A:A	C:C	A:A	A:A	A:A	C:A	G:G	T:C	G:A	A:A	C:C	T:T	T:T	G:A	C:A	T:A	A:T	C:C	T:T	G:A	T:T	C:G	A:A	T:T	A:G	G:T	G:A	A:A	G:G	T:T	C:C	G:G	C:C	C:C	A:T	T:C	A:A	G:T	G:A	A:G	A:T	C:C	A:T	G:A
Cabernet Sauvignon	C:T	C:C	G:G	A:A	T:T	A:A	C:C	A:A	A:A	A:A	C:C	A:A	T:T	G:G	C:C	T:T	T:T	C:C	G:G	C:C	T:T	A:A	C:C	C:C	G:A	G:G	C:C	A:C	G:G	G:G	G:T	G:G	A:A	A:A	T:T	T:T	G:G	T:T	C:C	A:A	T:C	T:T	G:G	G:A	A:A	A:A	T:T	A:A	G:G
Tannat	C:C	C:C	G:G	A:A	T:T	A:A	C:C	A:A	A:A	A:A	C:C	A:A	T:C	G:G	C:C	C:C	T:T	C:C	/	C:C	T:T	A:A	C:C	C:C	A:A	G:G	C:C	C:C	G:G	G:G	G:T	G:G	A:A	A:A	T:T	T:T	G:C	T:T	C:C	A:A	T:C	T:T	G:G	G:A	A:G	A:A	C:C	A:A	G:A
Muscat Ottonel	C:T	A:A	G:G	A:A	T:T	A:A	C:C	A:A	A:A	A:A	C:C	A:A	T:T	G:G	C:C	T:T	C:C	C:C	G:G	C:C	T:T	A:A	C:C	C:C	G:G	G:G	C:C	C:C	G:G	G:G	G:T	G:G	T:T	A:A	T:C	T:T	G:C	T:T	C:C	A:A	C:C	T:T	G:G	A:A	/	A:A	C:T	A:A	G:A
Italian Riesling	C:T	C:C	G:G	A:A	T:T	A:A	C:C	A:A	A:A	A:A	C:C	A:A	T:C	G:G	C:C	C:C	T:T	C:T	G:G	C:C	T:A	A:A	C:C	C:C	G:A	G:G	C:G	A:C	G:G	G:G	T:T	G:G	T:A	A:A	T:T	T:T	G:G	T:T	T:T	A:A	T:T	T:T	G:G	G:G	A:A	A:T	T:T	A:A	G:G
Zinfandel	C:T	C:C	G:G	A:A	T:T	A:A	C:C	A:A	A:A	/	C:C	A:A	T:C	/	C:C	T:T	T:T	C:T	/	C:C	T:T	A:A	C:C	C:C	G:G	G:G	C:G	A:A	G:G	G:G	G:G	G:G	T:T	G:A	T:T	T:T	G:C	T:T	C:C	A:A	C:C	T:T	G:G	A:A	A:A	A:A	/	A:A	G:G
Pinot Noir 115	C:C	C:C	G:G	A:A	T:T	A:A	C:C	A:A	A:A	A:A	C:C	A:A	T:T	G:G	C:C	T:T	T:T	C:C	G:A	C:C	T:T	A:A	C:C	C:C	A:A	G:G	C:C	C:C	G:G	G:G	G:T	G:G	A:A	A:A	T:T	T:T	G:C	T:T	T:C	A:A	T:C	T:T	G:T	G:A	A:G	A:A	C:C	A:A	G:A
Zaokangbao	C:T	A:A	G:G	A:A	T:T	A:A	C:C	A:A	A:A	A:A	C:C	A:A	T:T	G:G	C:C	T:T	T:T	C:C	G:A	C:C	T:A	A:A	C:C	C:C	G:A	G:G	C:G	A:C	T:T	A:G	G:T	A:A	A:A	G:A	T:T	C:C	G:C	C:C	C:C	A:T	C:C	T:A	G:G	A:A	G:G	A:A	T:T	A:A	A:A
Cabernet Gerniseht	C:T	C:C	G:G	A:A	T:T	A:A	C:C	A:A	A:A	A:A	C:C	A:A	/	G:G	C:C	T:C	/	C:T	G:G	C:C	T:T	A:A	C:C	C:C	G:G	G:G	C:G	A:C	G:T	A:G	G:T	G:A	T:A	G:A	T:C	T:C	G:C	T:C	T:C	A:T	T:C	T:A	G:G	/	A:G	A:T	C:T	A:A	G:A
Se Spine Grape	C:C	C:C	G:G	A:A	T:T	A:A	C:C	A:A	A:A	A:A	C:C	A:A	T:T	G:G	C:C	T:T	T:T	C:C	G:G	C:C	T:T	A:A	C:C	C:C	G:G	G:G	C:C	A:A	G:G	G:G	G:G	G:G	T:T	A:A	T:T	T:T	G:G	T:T	C:C	A:A	C:C	T:T	G:G	G:G	A:A	A:A	T:T	A:A	G:G
Bai Spine Grape	C:C	C:C	G:G	/	T:T	A:A	/	A:A	/	A:A	C:C	A:A	T:T	G:G	C:C	T:T	T:T	C:C	G:G	C:C	T:T	A:A	C:C	C:C	G:G	G:G	C:C	A:A	G:G	G:G	G:G	G:G	T:T	/	T:T	T:T	G:G	T:T	/	A:A	C:C	T:T	G:G	G:G	A:A	A:A	T:T	A:A	G:G
Shuanghong	C:C	C:C	/	A:A	T:T	A:A	C:C	A:A	A:A	A:A	C:C	A:A	T:T	/	C:C	T:T	T:C	C:C	G:G	C:C	T:T	A:A	C:C	C:C	G:G	G:T	C:C	A:A	G:G	G:G	G:G	G:G	T:T	A:A	T:T	T:T	G:G	T:T	C:C	A:A	/	T:T	G:G	A:A	A:A	A:A	T:T	A:A	G:G
Syrah 100	C:C	C:C	/	A:A	T:T	A:A	C:C	A:A	A:A	A:A	C:C	A:A	T:T	G:G	C:C	T:T	T:T	C:C	G:G	C:C	T:T	A:A	C:C	C:C	A:A	G:G	C:C	C:C	G:G	G:G	T:T	G:G	A:A	A:A	T:T	T:T	G:G	T:T	T:C	A:A	T:T	T:T	G:T	G:G	A:A	A:A	T:T	A:A	G:G
"/" means the SNP was undetected.
[truncated: 4 more columns]

## Sheet: Table S6
Table S6. Primers for KASP genotyping.
SNP loci	Forward primer X	Forward primer Y	Reverse primer
chr5_2987350	GAAGGTGACCAAGTTCATGCTAGAGAGTTTGCCGAGAAATTGAATG	GAAGGTCGGAGTCAACGGATTCAAGAGAGTTTGCCGAGAAATTGAATA	GATCAAACTCAGAGAGCATATCCCAAG
chr5_3854251	GAAGGTGACCAAGTTCATGCTCTATTCTAAAGATCACAAGTAATACTAACC	GAAGGTCGGAGTCAACGGATTCTATTCTAAAGATCACAAGTAATACTAACA	GACCTCTTAGAGAATTACGAGAGGTTG
chr5_447558	-
chr5_504100	GAAGGTGACCAAGTTCATGCTAGGAGGAGGCAAGGGTGATAG	GAAGGTCGGAGTCAACGGATTAAAGGAGGAGGCAAGGGTGATAA	CTCTTGATGCTGCATTGGTCTTGAAG
chr5_683359	GAAGGTGACCAAGTTCATGCTCTTGCTAACCCTGACGAGGAGT	GAAGGTCGGAGTCAACGGATTTTGCTAACCCTGACGAGGAGC	GAATTTATGAGGGTCCATTACATTAGAAAAAG
chr5_726902	GAAGGTGACCAAGTTCATGCTCGATCCGGGAAACATGATTACCT	GAAGGTCGGAGTCAACGGATTCGATCCGGGAAACATGATTACCA	CAACCACATTCAAGGGCGCAAATAC
chr5_773717	GAAGGTGACCAAGTTCATGCTGACAGTTCCAATGTCATCTTGAGATA	GAAGGTCGGAGTCAACGGATTGACAGTTCCAATGTCATCTTGAGATT	GTCTTGTGATGGAATCTTCTGAAAATGG
chr5_857892	GAAGGTGACCAAGTTCATGCTGGATTACTGGGTTTGATACCATCC	GAAGGTCGGAGTCAACGGATTGGATTACTGGGTTTGATACCATCG	AAGTATCAATGGGAAAAGGACTGTCTTG
chr5_1237209	GAAGGTGACCAAGTTCATGCTCATATAAGCAATGGGCTACAAAGGC	GAAGGTCGGAGTCAACGGATTTCATATAAGCAATGGGCTACAAAGGT	CCCTGGCCTTGAATCTTGATTCTTC
chr5_1461357	GAAGGTGACCAAGTTCATGCTAGTGGAAAGGAAAAATCTCACGATTATT	GAAGGTCGGAGTCAACGGATTGTGGAAAGGAAAAATCTCACGATTATC	CGAATTAAGTTAATTGTACAAGATTACGATTAAG
chr5_1481742	GAAGGTGACCAAGTTCATGCTGTTCAATGTTATGGATTCCGTCTGTT	GAAGGTCGGAGTCAACGGATTTTCAATGTTATGGATTCCGTCTGTC	GATTGAAAAGAAAGTGATGCAAAAAGTAGTTC
chr5_2204210	GAAGGTGACCAAGTTCATGCTCAAAGCTCTAATTCAAAAGCACAAATAAAC	GAAGGTCGGAGTCAACGGATTCAAAGCTCTAATTCAAAAGCACAAATAAAA	TGATTTTCTAGTGTCCTCTCGTTCAAAG
chr5_2351274	GAAGGTGACCAAGTTCATGCTGAACTCCAGCAATAGGAACCCAA	GAAGGTCGGAGTCAACGGATTAACTCCAGCAATAGGAACCCAG	GACTGCCTACTTGCTTGTTTGTTTTGG
chr5_2375780	GAAGGTGACCAAGTTCATGCTTTATCATGGTTCCTCTCTCGCCT	GAAGGTCGGAGTCAACGGATTATCATGGTTCCTCTCTCGCCC	GCAGATTATTCTGATAGTAAAAGTTCTTCAG
chr5_2419822	GAAGGTGACCAAGTTCATGCTGGATATAACCACTACTATCAACAAGG	GAAGGTCGGAGTCAACGGATTAGGATATAACCACTACTATCAACAAGA	TGAAGTTTTCCATGAACGTTTGCAAGAG
chr5_2502538	GAAGGTGACCAAGTTCATGCTCAAAAGCTTGTTCGACTCTTCAGG	GAAGGTCGGAGTCAACGGATTCCAAAAGCTTGTTCGACTCTTCAGT	CGGCAAGATACTTCCCTCTGTTAATC
chr5_2541994	-
chr5_2553591	GAAGGTGACCAAGTTCATGCTTGCCATTTGAGCCACTGACAGTT	GAAGGTCGGAGTCAACGGATTGCCATTTGAGCCACTGACAGTC	ACTGGAGGGGTATCAACGAAGTACT
chr5_2572287	GAAGGTGACCAAGTTCATGCTAAGTGTTGTATATTATTCTAAGCTTCAAAGT	GAAGGTCGGAGTCAACGGATTGTGTTGTATATTATTCTAAGCTTCAAAGC	ACACAATTACTGTGAAAAATGGCAAGGC
chr5_2648092	GAAGGTGACCAAGTTCATGCTCATAGGCTAGCACCACTGTTTTC	GAAGGTCGGAGTCAACGGATTCCATAGGCTAGCACCACTGTTTTT	CCAAAAATGGGTCTGACAAATCTGAAAATG
chr5_2747657	-
chr5_2861511	GAAGGTGACCAAGTTCATGCTATAAAGTCAGATCCCTATAGAGAGG	GAAGGTCGGAGTCAACGGATTCATAAAGTCAGATCCCTATAGAGAGA	TCCTCTCCCAGGCACGCCAC
chr5_3012425	GAAGGTGACCAAGTTCATGCTGCCCAAAGGCCCCAAATTGAG	GAAGGTCGGAGTCAACGGATTGGCCCAAAGGCCCCAAATTGAT	TTTGATAGGTGGGTTGGGCTTTACC
chr5_3023003	GAAGGTGACCAAGTTCATGCTACATGAGGATTGAATAGAATGCAGCT	GAAGGTCGGAGTCAACGGATTACATGAGGATTGAATAGAATGCAGCA	TGATCACTGATTCATAAACTCCATCCAG
chr5_3113310	GAAGGTGACCAAGTTCATGCTCTCGTCAGACATGACTTGAGCT	GAAGGTCGGAGTCAACGGATTCTCGTCAGACATGACTTGAGCA	GCAGGCAAACCTACTGGGTGTTC
chr5_3179373	GAAGGTGACCAAGTTCATGCTAGATAATCAAGCTTTTTATCCAGTAAAAATG	GAAGGTCGGAGTCAACGGATTAAAAGATAATCAAGCTTTTTATCCAGTAAAAATA	TACCTCCCTACTACACGCAACTACA
chr5_3569259	GAAGGTGACCAAGTTCATGCTGTACCTCATCCTCTTTTGCAACG	GAAGGTCGGAGTCAACGGATTAAAGTACCTCATCCTCTTTTGCAACA	GGGACGAATCTCATTGTCGCCG
chr5_3619189	GAAGGTGACCAAGTTCATGCTAACAAACTCTTTCATCAGTGAAGTAAG	GAAGGTCGGAGTCAACGGATTCAACAAACTCTTTCATCAGTGAAGTAAA	GAGAAACGAGAGAAGAACTACGAGGT
chr5_3685275	GAAGGTGACCAAGTTCATGCTCTAGATTCCTATATATCACACACAATATG	GAAGGTCGGAGTCAACGGATTTACTAGATTCCTATATATCACACACAATATT	CAGGATTTTATAGTCTGTTTATTGACCGG
chr5_3884277	GAAGGTGACCAAGTTCATGCTTGAACCAAATCCCACTAGGAGAG	GAAGGTCGGAGTCAACGGATTTGAACCAAATCCCACTAGGAGAC	CTGCCAAATTGGTTAAACATGCTGTCTTT
chr5_3947020	GAAGGTGACCAAGTTCATGCTTTAATGGGGATGGATGGGAAAATGAT	GAAGGTCGGAGTCAACGGATTATGGGGATGGATGGGAAAATGAG	GTGTTCTCAACCATTTTCCCTGCAAAC
chr5_4010833	-
chr5_4045116	GAAGGTGACCAAGTTCATGCTGAGCTTGCAGAACAAGTAATTTCATTG	GAAGGTCGGAGTCAACGGATTAGAGCTTGCAGAACAAGTAATTTCATTT	TTGAAGATAACTTGCTTTCTTCCCAAGC
chr5_4059776	GAAGGTGACCAAGTTCATGCTGCCCTAAGCGAAATACAAAACGAG	GAAGGTCGGAGTCAACGGATTAAGCCCTAAGCGAAATACAAAACGAA	CAGGATTTGCATTTCTGTCACGGTTTG
chr5_4088000	GAAGGTGACCAAGTTCATGCTGTTAAGAATCCAGAGAGCTCTGATG	GAAGGTCGGAGTCAACGGATTTGTTAAGAATCCAGAGAGCTCTGATT	CGTCAACACTCCCGCAGATATCC
chr5_4132386	GAAGGTGACCAAGTTCATGCTGGAGGAACTAGGGCTTTGGAAG	GAAGGTCGGAGTCAACGGATTTGGAGGAACTAGGGCTTTGGAAA	CACCTTCCCTTCTCCCTCCTCAA
chr5_4134283	GAAGGTGACCAAGTTCATGCTTGAATGTTCTCTACCTTTCCTTGTATT	GAAGGTCGGAGTCAACGGATTTGAATGTTCTCTACCTTTCCTTGTATA	CAAGGAATTTAGACCATTTCTTTGAATTTAAGAC
chr5_4263537	GAAGGTGACCAAGTTCATGCTGTCTCTTCATGGAATGCCCTCATTT	GAAGGTCGGAGTCAACGGATTCTCTTCATGGAATGCCCTCATTC	TTGCCTGCTCAATCATTCCATTTCTTAC
chr5_4449174	GAAGGTGACCAAGTTCATGCTCCACCACCCAGTCTTTTCGCTT	GAAGGTCGGAGTCAACGGATTCACCACCCAGTCTTTTCGCTC	GCACAGCACTTTGATGAATGTTTCAATTTC
chr5_4486912	-
chr5_5056176	GAAGGTGACCAAGTTCATGCTTGTCCCATCAGTGTAAAAACACAGTA	GAAGGTCGGAGTCAACGGATTGTCCCATCAGTGTAAAAACACAGTG	GGTTTGGAGAAGAAAAGAGCAGAAGAG
chr5_5060454	GAAGGTGACCAAGTTCATGCTCGGCTCAATTCTATATGCCTTCTAG	GAAGGTCGGAGTCAACGGATTCGGCTCAATTCTATATGCCTTCTAC	TACAGTTTCGGTGTAATGCTGCTGG
chr5_5200174	GAAGGTGACCAAGTTCATGCTGGCTGGTTATTTTGCAAATGCTGAT	GAAGGTCGGAGTCAACGGATTGGCTGGTTATTTTGCAAATGCTGAC	CTTGGAAGCTGCATGACAGTTTTCAC
chr5_5262036	GAAGGTGACCAAGTTCATGCTCATTTTCTTTCAGGGGCTCGGAAT	GAAGGTCGGAGTCAACGGATTATTTTCTTTCAGGGGCTCGGAAC	CTTATCAAGAAACGTGGAGACACGC
chr5_5387803	GAAGGTGACCAAGTTCATGCTGTCTGTGGGGGATGGTAGAGAA	GAAGGTCGGAGTCAACGGATTGTCTGTGGGGGATGGTAGAGAT	AACCAGCAAACAAGCTCTAATGGCG
chr5_5399696	GAAGGTGACCAAGTTCATGCTCGATCCATATGTTTGGACGACCA	GAAGGTCGGAGTCAACGGATTGATCCATATGTTTGGACGACCG	GATTCAGGCTTCACAGAAATGTATCCG
chr5_5440233	GAAGGTGACCAAGTTCATGCTTACCTGAGACTGACGAGCTAGTT	GAAGGTCGGAGTCAACGGATTTACCTGAGACTGACGAGCTAGTA	AATGGGTTCTCCAGAAGGTACTCCA
chr5_5510102	GAAGGTGACCAAGTTCATGCTACCATGCACCCATAATGTTCAATTTG	GAAGGTCGGAGTCAACGGATTAACCATGCACCCATAATGTTCAATTTT	CAGTTTGATGGAGGACCATGGAATC
chr5_5510814	GAAGGTGACCAAGTTCATGCTGTGCCATGGTTATGTGATAAGGAAC	GAAGGTCGGAGTCAACGGATTTGTGCCATGGTTATGTGATAAGGAAT	TAATCACATTTCCAATGCTATCCCAACC
chr5_5522030	GAAGGTGACCAAGTTCATGCTGCAGAAAAACGGCCTGACATGAAT	GAAGGTCGGAGTCAACGGATTCAGAAAAACGGCCTGACATGAAC	GCTTGTATCAATTGCTTCCAACATCTTC
chr5_5557120	GAAGGTGACCAAGTTCATGCTTTCTTCCTGCAAATCAAGTTTGGACT	GAAGGTCGGAGTCAACGGATTTTCTTCCTGCAAATCAAGTTTGGACA	GGAAACTGGGCTTCAAAGGTTTCAAC
chr5_5875520	GAAGGTGACCAAGTTCATGCTATCCCATCTGTTGATGCTTGCG	GAAGGTCGGAGTCAACGGATTCATCCCATCTGTTGATGCTTGCA	CCAGTGGAAACTATGTGCTCTTGTC
chr5_5927095	GAAGGTGACCAAGTTCATGCTTGGATTCAGGCTGGTGTTGACTT	GAAGGTCGGAGTCAACGGATTTGGATTCAGGCTGGTGTTGACTA	GAATCAAGCATGACAGGGGAGAATG
chr5_6028734	-
chr5_6039153	-
chr5_6084777	GAAGGTGACCAAGTTCATGCTGATCTTACCATTCTCATACTTCTAGC	GAAGGTCGGAGTCAACGGATTGGATCTTACCATTCTCATACTTCTAGT	TTAATTCCGAAACCGAGGGAGAGTG
chr5_6409723	GAAGGTGACCAAGTTCATGCTACGCTACACCGTAAGAAAAACGG	GAAGGTCGGAGTCAACGGATTAAAACGCTACACCGTAAGAAAAACGA	GAGAGAACTGAAGGTGAGGAAGAAAC
chr5_6914375	GAAGGTGACCAAGTTCATGCTGTTGGAGCCAATCATGATGAAGTG	GAAGGTCGGAGTCAACGGATTATGTTGGAGCCAATCATGATGAAGTA	TCAAAATGGCTGCCAGAAGAGCCAT
chr5_7009897	-
chr5_7542715	GAAGGTGACCAAGTTCATGCTTTCACCATGCAAACTCATGGATGAA	GAAGGTCGGAGTCAACGGATTCACCATGCAAACTCATGGATGAG	CTTCTTTCTGTTCCTTCATCTTGGCC
chr5_8091607	GAAGGTGACCAAGTTCATGCTACATAGATGAGAATAGCATAGCTGTTAA	GAAGGTCGGAGTCAACGGATTACATAGATGAGAATAGCATAGCTGTTAT	GACCTCCTTCAAAGCCGCTCCT
"-" means the SNP can not detected by KASP without suitable primers.

## Sheet: TableS7
Table S7. Monoterpenoid concentrations of cultivars in the germplasm population (μg/L).
Sample Name	α-Terpinene	D-Limonene	β-Phellandrene	trans-β-Ocimene	β-Ocimene	Terpinolene	Rose oxide	trans-Rose oxide	Neo-allo-Ocimene	trans-linalool oxide(F)	cis-linalool oxide(F)	Nerol oxide	Linalool	Terpinen-4-ol	Hotrienol	p-Menth-1-en-9-al	β-Cyclocitral	(±)-Menthol	Ocimenol	β-Citral	α-Terpineol	α-Cyclogeraniol	α-Citral	cis-linalool oxide(P)	Linalool oxide (P)	Citronellol	Nerol	Geraniol	Total Monoterpenoid
Red balado	0	0	0	48.67 ± 0.08	49.06 ± 0.17	48.71 ± 0.16	0	0	48.53 ± 0.08	4.15 ± 0.59	0	0.12 ± 0.04	19.45 ± 0.26	0	19.22 ± 0.30	0.47 ± 0.03	0.76 ± 0.09	1.12 ± 0.03	0	0.68 ± 0.19	20.55 ± 0.15	0	0	0	0	0	0	0	261.49 ± 1.84
Guibao	210.59 ± 33.31	239.70 ± 30.45	201.13 ± 37.90	568.79 ± 108.20	1134.16 ± 182.47	247.39 ± 15.93	1.20 ± 0.17	0.29 ± 0.03	246.50 ± 43.68	93.33 ± 22.10	301.74 ± 93.80	2.22 ± 0.05	597.68 ± 110.25	4.63 ± 0.28	25.80 ± 2.00	13.04 ± 1.73	0.96 ± 0.13	1.11 ± 0.01	1.33 ± 0.03	47.82 ± 4.65	123.10 ± 12.07	0.68 ± 0.05	3.97 ± 0.14	52.79 ± 16.82	92.55 ± 18.98	0	74.25 ± 11.50	358.72 ± 52.82	4645.47 ± 735.5
Sauvignon Blanc	48.65 ± 0.16	18.83 ± 0.09	0	48.88 ± 0.16	49.54 ± 0.49	48.81 ± 0.05	0	0	48.82 ± 0.21	3.52 ± 0.18	0	0.08 ± 0.01	20.16 ± 0.49	0	18.97 ± 0.06	0.92 ± 0.07	1.49 ± 0.34	1.11 ± 0.05	0.57 ± 0.01	1.38 ± 0.23	20.68 ± 0.07	0.67 ± 0.04	0	3.29 ± 0.09	0	0	0	36.49 ± 0.42	372.86 ± 2.62
Aishen Meigui	331.80 ± 117.33	401.73 ± 124.92	304.59 ± 85.68	866.11 ± 270.41	1716.34 ± 532.82	510.04 ± 170.26	0.61 ± 0.20	0.17 ± 0.04	387.36 ± 120.78	119.61 ± 30.29	48.78 ± 13.33	3.79 ± 1.18	894.26 ± 212.21	7.99 ± 2.60	75.33 ± 21.68	27.63 ± 7.24	0.69 ± 0.05	1.52 ± 0.22	2.09 ± 0.60	94.20 ± 33.03	246.44 ± 88.38	0.92 ± 0.15	8.03 ± 0.91	63.64 ± 20.33	23.82 ± 6.39	0	127.31 ± 34.63	634.48 ± 158.52	6899.28 ± 1998.37
Petit Verdot	0	0	0	48.52 ± 0.06	48.96 ± 0.13	0	0	0	48.69 ± 0.20	0	0	0.06 ± 0.00	18.91 ± 0.19	0	18.75 ± 0.01	0.40 ± 0.07	1.04 ± 0.17	1.16 ± 0.08	0.58 ± 0.02	0.54 ± 0.23	20.38 ± 0.07	0	0	0	0	0	0	0	207.99 ± 0.88
Roussanne 468	48.74 ± 0.47	18.79 ± 0.12	0	48.94 ± 0.22	49.68 ± 0.49	49.02 ± 0.42	0	0	48.67 ± 0.09	0	0	0.07 ± 0.00	19.87 ± 0.43	0	18.73 ± 0.02	0.95 ± 0.24	1.42 ± 0.38	4.48 ± 3.24	0	0.92 ± 0.28	20.70 ± 0.22	0	0	0	0	0	0	0	330.98 ± 2.81
Lihongbao	51.01 ± 0.32	19.47 ± 0.15	49.40 ± 0.12	50.86 ± 0.74	53.95 ± 1.27	51.82 ± 0.05	1.15 ± 0.35	0.28 ± 0.08	49.61 ± 0.18	6.47 ± 0.16	4.84 ± 0.44	1.06 ± 0.12	24.40 ± 1.05	1.47 ± 0.09	19.86 ± 0.20	2.19 ± 0.04	0.67 ± 0.03	1.87 ± 0.17	0.58 ± 0.02	3.21 ± 0.27	23.11 ± 0.25	0.62 ± 0.01	1.19 ± 0.29	3.46 ± 0.17	4.44 ± 0.17	1.16 ± 0.31	7.94 ± 0.07	39.12 ± 0.69	475.21 ± 4.8
Ruby Seedless	0	0	0	48.62 ± 0.05	49.17 ± 0.10	48.62 ± 0.05	0	0	48.52 ± 0.05	0	0	0.07 ± 0.01	18.98 ± 0.06	0	18.83 ± 0.04	0	1.32 ± 0.15	5.20 ± 1.70	0	0.61 ± 0.25	20.43 ± 0.03	0	0	0	0	0	0	36.44 ± 0.33	296.81 ± 1.72
Flame Seedless	62.72 ± 1.98	20.04 ± 0.64	55.23 ± 1.65	48.67 ± 0.04	56.15 ± 3.61	53.54 ± 0.30	1.45 ± 0.66	0.29 ± 0.13	48.54 ± 0.03	5.74 ± 1.07	3.52 ± 0.20	0.40 ± 0.07	19.09 ± 0.08	80.59 ± 7.95	23.92 ± 8.18	0.36 ± 0.02	1.55 ± 0.21	2.02 ± 0.23	0.99 ± 0.09	12.82 ± 3.89	30.06 ± 7.67	1.09 ± 0.27	0	3.62 ± 0.34	0	0.56 ± 0.27	0	0	532.96 ± 24.05
Dolcetto	0	0	0	48.70 ± 0.06	49.10 ± 0.07	48.59 ± 0.05	0	0	48.56 ± 0.03	0	0	0.06 ± 0.00	19.00 ± 0.09	0.67 ± 0.18	18.73 ± 0.01	0.35 ± 0.03	1.08 ± 0.09	1.71 ± 0.11	0.57 ± 0.01	0.71 ± 0.12	20.39 ± 0.03	0	0.63 ± 0.06	0	0	0.72 ± 0.08	0	36.97 ± 0.20	296.54 ± 0.34
Xiazhihong	48.80 ± 0.57	18.76 ± 0.05	48.55 ± 0.14	48.67 ± 0.10	49.52 ± 0.94	48.82 ± 0.27	0	0	48.53 ± 0.05	3.11 ± 0.22	0	0.07 ± 0.01	19.15 ± 0.20	0.88 ± 0.19	18.89 ± 0.11	0.46 ± 0.11	0.63 ± 0.07	3.35 ± 2.13	0.57 ± 0.01	0.64 ± 0.06	20.50 ± 0.15	0	0	0	0	0	0	0	379.9 ± 2.95
Muscat Rouge	204.31 ± 93.74	258.41 ± 117.80	150.71 ± 53.10	441.71 ± 228.12	895.20 ± 421.65	392.53 ± 204.20	1.74 ± 0.17	0.39 ± 0.03	210.29 ± 89.93	64.64 ± 30.16	26.25 ± 10.33	5.28 ± 1.28	403.70 ± 128.27	5.81 ± 2.56	40.61 ± 19.00	21.15 ± 7.31	1.29 ± 0.22	3.26 ± 0.48	1.58 ± 0.66	76.69 ± 38.46	184.05 ± 96.87	1.00 ± 0.22	6.71 ± 1.05	50.67 ± 11.28	16.04 ± 1.75	3.28 ± 0.66	69.22 ± 23.23	334.70 ± 108.05	3871.22 ± 1667.07
Cuiputao	49.16 ± 0.18	18.92 ± 0.02	49.48 ± 0.46	51.28 ± 1.03	53.74 ± 1.66	49.06 ± 0.07	0.06 ± 0.00	0	49.82 ± 0.34	0	0	0.09 ± 0.01	20.37 ± 0.19	0	18.73 ± 0.01	0.59 ± 0.07	1.11 ± 0.10	2.02 ± 0.20	0	0.78 ± 0.22	20.64 ± 0.06	0.60 ± 0.04	2.51 ± 0.93	0	0	0.68 ± 0.06	7.69 ± 0.05	59.73 ± 27.84	457.06 ± 32.54
Shine Muscat	52.77 ± 2.88	27.31 ± 10.67	53.21 ± 3.08	65.28 ± 24.07	102.73 ± 67.10	53.26 ± 3.05	0.25 ± 0.06	0.10 ± 0.01	53.07 ± 3.18	6.43 ± 1.56	4.46 ± 0.97	0.34 ± 0.15	65.10 ± 39.59	0.90 ± 0.20	20.79 ± 1.24	1.86 ± 0.96	0.57 ± 0.10	1.10 ± 0.08	0.57 ± 0.02	4.31 ± 2.34	24.32 ± 2.50	0.66 ± 0.08	0.79 ± 0.19	8.31 ± 3.48	3.82 ± 0.32	0	8.35 ± 0.44	41.60 ± 3.19	602.26 ± 167.59
Heijixin	0	0	0	48.48 ± 0.01	48.75 ± 0.06	0	0	0	48.49 ± 0.03	0	0	0.06 ± 0.00	18.78 ± 0.01	0	18.76 ± 0.02	0.34 ± 0.01	0.68 ± 0.15	1.09 ± 0.08	0	0.59 ± 0.04	20.30 ± 0.01	0	0	0	0	0	0	0	206.32 ± 0.17
Vidal Blanc	49.39 ± 0.16	19.12 ± 0.10	49.39 ± 0.14	51.23 ± 0.50	54.03 ± 1.26	50.23 ± 0.53	0.07 ± 0.00	0	49.68 ± 0.23	0	0	0.16 ± 0.05	23.14 ± 1.15	0.72 ± 0.14	19.58 ± 0.41	0.94 ± 0.15	0.89 ± 0.13	1.35 ± 0.06	0.58 ± 0.01	0.42 ± 0.03	22.05 ± 0.59	0.66 ± 0.05	1.66 ± 0.20	0	0	0.95 ± 0.06	7.80 ± 0.08	37.17 ± 7.51	441.21 ± 7.22
Hongshuangwei	54.82 ± 16.43	62.03 ± 16.55	57.11 ± 13.85	141.28 ± 41.45	284.56 ± 79.78	77.87 ± 20.79	0.65 ± 0.10	0.18 ± 0.03	62.31 ± 19.07	13.45 ± 1.72	9.03 ± 2.68	0.83 ± 0.20	115.85 ± 28.44	1.74 ± 0.26	19.11 ± 0.05	8.18 ± 0.78	0.54 ± 0.16	1.22 ± 0.08	0.78 ± 0.04	9.77 ± 7.73	32.85 ± 6.42	1.02 ± 0.12	7.38 ± 1.35	19.66 ± 4.11	8.76 ± 3.30	3.33 ± 0.74	22.78 ± 5.02	181.27 ± 42.76	1198.36 ± 306.56
Pinot Gris	0	0	0	48.47 ± 0.01	48.68 ± 0.18	0	0	0	48.51 ± 0.07	0	0	0.06 ± 0.00	18.78 ± 0.03	0	18.72 ± 0.01	0.36 ± 0.04	0.90 ± 0.23	1.49 ± 0.36	0	0.67 ± 0.29	20.32 ± 0.02	0	0	0	0	0	0	0	206.96 ± 0.75
Malbec	48.56 ± 0.16	0	0	48.59 ± 0.03	48.90 ± 0.16	48.61 ± 0.04	0	0	48.51 ± 0.01	0	0	0.06 ± 0.00	18.94 ± 0.03	0	18.76 ± 0.02	0.42 ± 0.03	1.20 ± 0.10	1.24 ± 0.17	0	0.47 ± 0.22	20.38 ± 0.02	0	0	0	0	0	0	0	304.64 ± 0.56
Yellow Italia	52.19 ± 3.43	25.07 ± 10.04	50.77 ± 2.50	56.65 ± 10.27	79.09 ± 45.04	51.58 ± 1.61	0.11 ± 0.02	0	51.26 ± 3.19	4.56 ± 1.25	3.48 ± 0.45	0.14 ± 0.05	33.50 ± 19.10	1.26 ± 0.33	19.26 ± 0.47	0.91 ± 0.48	0.77 ± 0.01	1.18 ± 0.11	0.66 ± 0.09	4.48 ± 5.46	24.04 ± 3.59	0.64 ± 0.07	1.10 ± 0.47	3.45 ± 0.82	3.39 ± 0.71	0.75 ± 0.14	7.26 ± 0.82	41.36 ± 5.09	518.91 ± 113.48
Victoria	0	0	0	48.49 ± 0.02	48.65 ± 0.16	0	0	0	0	0	0	0	18.80 ± 0.01	0	18.73 ± 0.03	0.48 ± 0.10	0.85 ± 0.10	1.30 ± 0.09	0	0.67 ± 0.21	20.32 ± 0.01	0	0	0	0	0	0	0	158.29 ± 0.3
Tamina	135.01 ± 63.54	136.98 ± 62.33	109.08 ± 47.93	320.22 ± 149.44	627.45 ± 318.13	169.03 ± 76.45	0.18 ± 0.06	0.08 ± 0.01	134.68 ± 63.58	15.83 ± 8.13	21.48 ± 17.85	0.52 ± 0.15	231.96 ± 101.54	3.12 ± 1.15	23.10 ± 1.71	6.26 ± 2.28	0.79 ± 0.05	1.46 ± 0.25	1.08 ± 0.29	26.65 ± 11.77	69.60 ± 31.07	0.69 ± 0.06	2.80 ± 0.62	9.21 ± 2.84	10.44 ± 4.29	1.10 ± 0.04	28.60 ± 14.39	153.71 ± 66.72	2241.11 ± 1041.8
Selecta	0	0	0	48.72 ± 0.11	49.19 ± 0.18	0	0	0	48.64 ± 0.07	0	0	0.06 ± 0.00	18.89 ± 0.01	0	18.71 ± 0.01	0.45 ± 0.10	0.92 ± 0.15	1.37 ± 0.31	0	0.46 ± 0.11	20.34 ± 0.02	0	0.61 ± 0.26	0	0	0.67 ± 0.08	0	36.85 ± 0.55	245.88 ± 0.94
Yatomi Rosa	0	0	0	48.48 ± 0.01	48.69 ± 0.01	0	0	0	0	0	0	0.06 ± 0.00	18.77 ± 0.01	0	18.80 ± 0.02	0	1.20 ± 0.17	1.40 ± 0.19	0	0.61 ± 0.18	20.29 ± 0.00	0	0	0	0	0	0	0	158.3 ± 0.38
Autumn Royal	0	0	0	48.48 ± 0.01	48.70 ± 0.21	0	0	0	0	0	0	0.06 ± 0.00	18.75 ± 0.02	0	18.71 ± 0.01	0	0.70 ± 0.14	1.11 ± 0.06	0	0.53 ± 0.04	20.28 ± 0.01	0	0	0	0	0	0	0	157.32 ± 0.17
Blue French	0	0	0	48.64 ± 0.07	48.97 ± 0.12	0	0	0	48.53 ± 0.03	0	0	0.08 ± 0.01	19.00 ± 0.11	0	19.01 ± 0.12	0.36 ± 0.02	0.73 ± 0.10	1.76 ± 0.30	0	0.44 ± 0.18	20.34 ± 0.02	0	0	0	0	0	0	0	207.86 ± 0.42
Eastern Star	49.79 ± 0.49	19.09 ± 0.14	49.18 ± 0.23	50.35 ± 0.75	52.18 ± 1.43	50.01 ± 0.72	0	0	49.24 ± 0.33	4.34 ± 0.15	3.34 ± 0.04	0.09 ± 0.01	21.22 ± 1.03	1.10 ± 0.38	18.82 ± 0.04	0.81 ± 0.16	0.83 ± 0.13	1.71 ± 0.46	0.61 ± 0.06	1.49 ± 0.52	21.46 ± 0.53	0.58 ± 0.03	0.61 ± 0.06	0	0	0	7.59 ± 0.04	37.24 ± 0.12	441.68 ± 7.6
Xinya	0	0	0	48.47 ± 0.01	48.69 ± 0.03	0	0	0	0	0	0	0.06 ± 0.00	18.75 ± 0.02	0	18.70 ± 0.01	0	0.59 ± 0.11	1.27 ± 0.07	0.58 ± 0.02	0.48 ± 0.07	20.28 ± 0.01	0	0	0	0	0.71 ± 0.53	0	0	158.58 ± 0.54
Huozhouziyu	48.77 ± 0.05	0	0	0	49.13 ± 0.08	48.62 ± 0.04	0	0	0	0	0	0	18.75 ± 0.01	0	18.72 ± 0.03	0	0.84 ± 0.12	1.51 ± 0.29	0	0.60 ± 0.10	20.30 ± 0.01	0.57 ± 0.01	0	0	0	0	0	0	207.81 ± 0.32
Beihong	49.98 ± 0.95	18.76 ± 0.05	48.95 ± 0.12	49.51 ± 0.50	50.84 ± 1.15	49.28 ± 0.50	0.08 ± 0.01	0	48.90 ± 0.21	0	0	0.08 ± 0.01	19.20 ± 0.23	1.15 ± 0.27	18.82 ± 0.03	0.78 ± 0.16	1.77 ± 0.70	1.91 ± 0.48	0.60 ± 0.03	0.76 ± 0.30	20.51 ± 0.11	0.58 ± 0.03	1.12 ± 0.37	0	4.61 ± 1.61	3.16 ± 1.14	7.62 ± 0.04	39.48 ± 1.47	438.45 ± 7.19
Wuhe Cuibao	867.96 ± 224.76	940.04 ± 242.15	639.65 ± 174.27	2176.70 ± 542.95	4296.65 ± 1036.14	1046.93 ± 311.02	0.62 ± 0.13	0.17 ± 0.03	896.29 ± 233.30	117.38 ± 35.25	231.66 ± 56.08	2.88 ± 0.75	1203.16 ± 295.13	12.36 ± 3.31	53.39 ± 23.70	32.13 ± 6.77	1.48 ± 0.24	2.49 ± 0.39	3.34 ± 0.92	114.55 ± 34.13	308.99 ± 97.20	1.01 ± 0.11	15.94 ± 2.67	105.97 ± 21.75	103.61 ± 13.41	0	194.24 ± 53.85	972.21 ± 231.55	14341.8 ± 3597.61
Jiapeilu	49.96 ± 0.91	21.12 ± 2.88	49.72 ± 0.86	52.19 ± 1.96	54.49 ± 1.19	50.68 ± 1.25	0.26 ± 0.10	0.10 ± 0.03	50.09 ± 0.71	5.08 ± 0.41	3.95 ± 0.14	0.30 ± 0.03	24.24 ± 3.50	0.72 ± 0.07	20.90 ± 0.88	1.21 ± 0.31	0.73 ± 0.08	1.27 ± 0.34	0.58 ± 0.02	0.61 ± 0.21	22.21 ± 1.17	0.67 ± 0.03	3.46 ± 1.94	5.64 ± 0.92	5.64 ± 1.29	2.16 ± 1.08	8.07 ± 0.33	37.28 ± 4.65	473.33 ± 16.49
Zitian	0	0	0	48.50 ± 0.01	48.62 ± 0.13	0	0	0	48.49 ± 0.02	0	0	0	18.75 ± 0.01	0	18.72 ± 0.01	0	0.63 ± 0.08	1.48 ± 0.25	0	0.51 ± 0.11	20.29 ± 0.01	0	0	0	0	0.45 ± 0.01	0	0	206.44 ± 0.24
Ruby Okuyama	92.26 ± 38.99	91.09 ± 57.95	66.84 ± 18.00	186.46 ± 112.35	374.34 ± 233.24	111.82 ± 56.59	0.16 ± 0.02	0.07 ± 0.00	85.60 ± 32.84	10.60 ± 5.67	5.89 ± 1.97	0.23 ± 0.10	97.28 ± 62.66	1.67 ± 0.78	19.78 ± 0.87	2.34 ± 1.07	0.56 ± 0.06	1.12 ± 0.21	0.77 ± 0.19	12.19 ± 12.88	38.95 ± 25.02	0.64 ± 0.05	1.81 ± 0.47	7.38 ± 3.28	5.03 ± 0.86	0.96 ± 0.24	12.09 ± 6.15	65.48 ± 36.49	1293.41 ± 698.4
Gaganai	0	0	0	48.55 ± 0.03	48.76 ± 0.16	0	0	0	48.54 ± 0.07	0	0	0.06 ± 0.00	18.82 ± 0.03	0	18.76 ± 0.02	0.87 ± 0.21	0.78 ± 0.10	1.50 ± 0.35	0.60 ± 0.03	0.75 ± 0.35	20.34 ± 0.04	0	0	0	0	0	0	0	208.33 ± 0.8
Viognier	52.69 ± 5.49	58.32 ± 16.69	53.32 ± 1.61	83.68 ± 35.20	166.96 ± 65.85	88.42 ± 29.24	0	0	46.92 ± 6.13	5.55 ± 1.02	4.19 ± 0.48	0.10 ± 0.03	51.29 ± 23.32	1.66 ± 0.58	18.92 ± 0.09	10.84 ± 3.85	1.00 ± 0.12	1.54 ± 0.25	0.80 ± 0.13	7.93 ± 9.77	38.63 ± 11.01	0.80 ± 0.21	1.11 ± 0.31	3.27 ± 0.13	3.32 ± 0.29	0	8.06 ± 0.48	40.89 ± 1.00	750.21 ± 193.22
Shuangfeng	49.58 ± 0.50	18.91 ± 0.32	0	48.66 ± 0.20	50.28 ± 0.52	48.84 ± 0.08	0	0	48.55 ± 0.09	4.11 ± 0.22	4.06 ± 0.14	0.06 ± 0.01	18.83 ± 0.01	0	18.79 ± 0.03	3.77 ± 0.11	3.11 ± 0.25	1.49 ± 0.06	0.66 ± 0.16	1.41 ± 0.35	20.46 ± 0.05	0	0	0	0	0	0	0	341.57 ± 1.85
Miersi	55.97 ± 3.32	21.43 ± 3.08	49.95 ± 0.88	51.05 ± 1.33	58.35 ± 7.18	56.49 ± 4.06	0.30 ± 0.08	0.10 ± 0.01	49.61 ± 0.37	5.37 ± 0.71	3.62 ± 0.16	0.62 ± 0.08	21.77 ± 0.64	3.82 ± 0.95	20.11 ± 0.35	1.67 ± 0.22	0.77 ± 0.08	1.21 ± 0.20	0.62 ± 0.06	1.13 ± 0.59	22.91 ± 1.10	0.63 ± 0.10	1.13 ± 0.10	3.37 ± 0.11	0	1.43 ± 0.09	7.81 ± 0.09	37.74 ± 0.38	478.98 ± 23.75
Muscat Hamburg	273.47 ± 94.50	264.90 ± 107.65	180.21 ± 76.23	689.90 ± 197.79	1410.09 ± 404.41	344.89 ± 71.73	2.73 ± 1.38	0.57 ± 0.20	280.72 ± 94.71	83.20 ± 27.84	26.37 ± 12.11	2.12 ± 0.64	307.30 ± 117.57	3.97 ± 0.97	26.25 ± 1.57	6.65 ± 2.99	0.69 ± 0.10	1.43 ± 0.03	1.40 ± 0.22	33.79 ± 9.22	86.59 ± 23.39	0.77 ± 0.03	3.75 ± 0.27	49.14 ± 13.50	26.30 ± 9.37	3.38 ± 0.14	33.62 ± 11.44	154.24 ± 37.13	4298.44 ± 1286.11
Baoguang	49.81 ± 0.15	18.80 ± 0.06	48.71 ± 0.21	48.50 ± 0.02	51.17 ± 0.53	49.32 ± 0.28	0	0	48.56 ± 0.14	3.11 ± 0.22	0	0.06 ± 0.01	18.79 ± 0.06	2.29 ± 0.52	18.90 ± 0.18	0	0.88 ± 0.23	1.39 ± 0.45	0	0.70 ± 0.13	20.55 ± 0.17	0.57 ± 0.02	0	0	0	0	0	0	382.11 ± 2.37
Heipohuang	48.69 ± 0.22	0	0	48.59 ± 0.09	49.45 ± 0.31	48.74 ± 0.11	0	0	48.48 ± 0.01	0	0	0.06 ± 0.01	18.80 ± 0.02	0	18.73 ± 0.01	0	1.14 ± 0.25	1.24 ± 0.18	0	0.54 ± 0.08	20.35 ± 0.03	0	0	0	0	0	0	0	304.81 ± 0.77
Crimson Seedless	48.69 ± 0.39	0	0	48.86 ± 0.16	49.75 ± 0.36	48.85 ± 0.16	0	0	48.58 ± 0.05	0	0	0.07 ± 0.00	19.20 ± 0.13	0	18.73 ± 0.03	0.41 ± 0.13	0.85 ± 0.12	1.31 ± 0.22	0	0.61 ± 0.08	20.48 ± 0.09	0	0	0	0	0	0	0	306.39 ± 1.4
Beibinghong	0	0	0	48.61 ± 0.04	49.15 ± 0.08	0	0	0	0	10.66 ± 2.80	4.84 ± 0.41	0.13 ± 0.03	18.84 ± 0.03	0	19.26 ± 0.28	0.98 ± 0.21	1.44 ± 0.21	1.24 ± 0.29	0.77 ± 0.10	0.78 ± 0.11	20.35 ± 0.01	0	0	0	3.89 ± 0.80	0	0	0	180.94 ± 3.28
Carignan	49.44 ± 0.48	19.11 ± 0.14	49.00 ± 0.23	50.57 ± 1.16	53.11 ± 2.57	50.46 ± 1.34	0	0	49.15 ± 0.34	0	0	0.09 ± 0.02	20.98 ± 0.78	0	19.06 ± 0.12	0.97 ± 0.17	1.00 ± 0.16	1.75 ± 0.79	0	1.56 ± 0.47	21.31 ± 0.50	0	0	0	0	0	0	36.53 ± 0.50	424.09 ± 8.38
Areni	0	0	0	48.76 ± 0.27	49.39 ± 0.52	48.54 ± 0.11	0	0	48.55 ± 0.13	0	0	0.06 ± 0.00	18.96 ± 0.31	0.57 ± 0.01	18.71 ± 0.02	0	0.87 ± 0.08	1.62 ± 0.18	0	0.40 ± 0.01	20.33 ± 0.03	0	0	0	0	0.68 ± 0.04	0	0	257.44 ± 1.44
2-1-3	49.46 ± 0.15	18.96 ± 0.06	49.32 ± 0.28	51.34 ± 0.82	53.72 ± 1.28	49.46 ± 0.17	0.36 ± 0.03	0.13 ± 0.01	49.30 ± 0.39	0	0	1.22 ± 0.18	20.04 ± 0.23	1.07 ± 0.75	18.93 ± 0.02	0.88 ± 0.04	1.80 ± 0.18	1.55 ± 0.11	0.59 ± 0.05	0.99 ± 0.18	20.73 ± 0.07	0	1.94 ± 0.60	0	0	4.75 ± 1.99	8.11 ± 0.18	39.82 ± 2.55	444.47 ± 2.79
Xiying Putao	0	0	0	48.82 ± 0.15	49.26 ± 0.27	48.86 ± 0.14	0	0	48.59 ± 0.08	0	0	0.07 ± 0.01	19.26 ± 0.14	1.05 ± 0.08	18.92 ± 0.05	0.70 ± 0.04	1.87 ± 0.17	1.70 ± 0.47	0	1.04 ± 0.42	20.58 ± 0.06	0	0	0	0	0	0	0	260.72 ± 0.5
Cabernet Franc	0	0	0	48.47 ± 0.01	48.72 ± 0.03	0	0	0	0	0	0	0	18.78 ± 0.04	0	18.72 ± 0.02	0	1.54 ± 0.45	1.65 ± 0.38	0	0.77 ± 0.30	20.30 ± 0.01	0	0	0	0	0	0	0	158.95 ± 0.67
Jizaomi	206.78 ± 38.59	248.11 ± 59.98	129.58 ± 25.18	506.33 ± 140.57	968.97 ± 291.41	289.76 ± 107.09	0.19 ± 0.04	0.07 ± 0.01	198.18 ± 38.51	31.34 ± 7.50	20.05 ± 5.18	1.59 ± 0.67	468.18 ± 112.03	6.35 ± 2.48	49.15 ± 20.60	11.85 ± 4.92	1.04 ± 0.17	2.87 ± 0.82	1.59 ± 0.37	54.76 ± 17.42	138.58 ± 44.05	0.81 ± 0.17	5.79 ± 1.32	25.59 ± 6.59	19.81 ± 6.84	1.85 ± 0.24	44.87 ± 6.35	227.58 ± 39.81	3661.62 ± 792.71
Zexiang	59.00 ± 19.58	75.64 ± 28.06	54.25 ± 2.56	103.33 ± 51.39	205.31 ± 88.96	94.02 ± 29.63	1.97 ± 0.49	0.45 ± 0.10	55.09 ± 17.79	15.12 ± 5.01	10.73 ± 3.81	2.03 ± 0.42	102.27 ± 52.07	2.19 ± 1.24	31.97 ± 12.78	5.10 ± 2.29	0.86 ± 0.16	1.69 ± 0.51	0.88 ± 0.24	19.38 ± 13.20	46.96 ± 33.69	0.82 ± 0.09	2.35 ± 0.97	11.65 ± 6.22	4.81 ± 1.26	0	10.54 ± 3.14	53.87 ± 21.37	972.28 ± 348.19
Gewurztraminer	0	18.79 ± 0.11	0	48.98 ± 0.17	49.90 ± 0.26	48.89 ± 0.13	0	0	49.20 ± 0.63	0	0	0.07 ± 0.01	19.45 ± 0.20	0	18.88 ± 0.02	0.84 ± 0.06	1.61 ± 0.21	1.70 ± 0.32	0.69 ± 0.02	1.40 ± 0.17	20.73 ± 0.02	0.62 ± 0.03	0	0	0	0	0	0	281.75 ± 1.22
Chardonnay	0	18.83 ± 0.18	0	49.15 ± 0.36	50.10 ± 0.86	48.96 ± 0.28	0	0	48.75 ± 0.14	0	0	0.07 ± 0.01	19.69 ± 0.38	0	18.70 ± 0.02	1.40 ± 0.23	1.17 ± 0.15	2.03 ± 0.65	0.58 ± 0.03	0.71 ± 0.33	20.75 ± 0.17	0	0	0	0	0	0	0	280.89 ± 2.42
Muscat Blanc 455	382.72 ± 108.99	419.31 ± 124.55	271.02 ± 113.36	1048.62 ± 585.15	2153.42 ± 732.56	649.66 ± 226.96	2.02 ± 0.48	0.47 ± 0.10	358.55 ± 102.06	89.11 ± 14.27	81.77 ± 12.22	7.03 ± 2.05	633.89 ± 197.59	6.67 ± 1.68	35.66 ± 8.41	19.25 ± 4.46	1.41 ± 0.28	2.34 ± 0.24	1.87 ± 0.47	62.97 ± 17.29	151.04 ± 45.83	1.12 ± 0.02	8.95 ± 1.22	90.28 ± 10.06	48.61 ± 4.93	5.34 ± 1.74	86.23 ± 24.04	420.21 ± 114.57	7039.54 ± 2116.61
Zaomeigui	54.13 ± 1.84	35.37 ± 12.14	52.83 ± 0.88	61.41 ± 16.38	113.96 ± 30.00	56.93 ± 2.87	0.35 ± 0.03	0.11 ± 0.01	53.03 ± 1.39	7.98 ± 2.45	6.32 ± 0.28	0.74 ± 0.06	46.54 ± 11.67	1.23 ± 0.26	20.35 ± 0.91	1.52 ± 0.34	0.72 ± 0.03	1.53 ± 0.10	0.67 ± 0.06	8.20 ± 3.54	27.85 ± 2.37	0.60 ± 0.03	1.88 ± 0.25	4.57 ± 0.20	5.07 ± 0.31	1.03 ± 0.16	8.14 ± 0.86	38.89 ± 5.06	611.95 ± 80.46
Cabernet Ruby	0	0	0	48.49 ± 0.01	48.69 ± 0.02	0	0	0	48.52 ± 0.06	0	0	0.06 ± 0.00	18.76 ± 0.01	0	18.73 ± 0.02	0.35 ± 0.02	0.77 ± 0.05	1.20 ± 0.15	0	0.44 ± 0.02	20.31 ± 0.03	0	0	0	0	0	0	0	206.32 ± 0.27
Ruidu Cuixia	49.65 ± 6.04	28.89 ± 7.51	53.06 ± 2.40	75.99 ± 19.52	125.87 ± 59.53	51.97 ± 11.67	0.78 ± 0.29	0.22 ± 0.06	53.26 ± 1.91	14.42 ± 8.44	6.58 ± 3.15	0.53 ± 0.26	43.55 ± 17.61	1.04 ± 0.18	22.70 ± 2.55	2.57 ± 0.84	0.45 ± 0.03	0.96 ± 0.05	0.64 ± 0.08	6.58 ± 3.74	25.27 ± 2.14	0.62 ± 0.06	3.43 ± 1.21	7.53 ± 2.36	4.07 ± 0.40	0.87 ± 0.02	7.46 ± 0.91	37.32 ± 5.88	626.28 ± 111.11
Otilia Seedless	49.28 ± 0.63	19.11 ± 0.28	49.03 ± 0.46	49.71 ± 1.10	50.66 ± 1.90	49.16 ± 0.62	0.22 ± 0.11	0.09 ± 0.02	48.82 ± 0.30	4.66 ± 1.35	3.47 ± 0.42	0.17 ± 0.09	19.81 ± 0.65	0.80 ± 0.13	18.96 ± 0.19	1.03 ± 0.39	0.63 ± 0.18	1.08 ± 0.20	0.58 ± 0.03	1.09 ± 0.37	20.92 ± 0.42	0.65 ± 0.06	1.90 ± 0.56	0	3.52 ± 0.93	1.16 ± 0.31	7.68 ± 0.12	37.28 ± 0.61	441.47 ± 12.01
Rizamat	0	0	0	48.49 ± 0.04	48.52 ± 0.04	0	0	0	0	0	0	0.06 ± 0.01	18.72 ± 0.01	0	18.69 ± 0.00	0	0.90 ± 0.37	1.12 ± 0.39	0	0.53 ± 0.21	20.29 ± 0.04	0	0	0	0	0	0	0	157.32 ± 0.72
Bolgar	51.65 ± 1.78	26.75 ± 6.09	50.24 ± 0.19	52.68 ± 0.44	54.68 ± 1.78	52.72 ± 3.16	0.17 ± 0.09	0.08 ± 0.02	50.96 ± 1.58	7.75 ± 4.04	4.25 ± 1.04	0.30 ± 0.20	32.57 ± 10.83	1.12 ± 0.19	20.39 ± 1.63	1.96 ± 1.28	0.61 ± 0.03	1.12 ± 0.16	0.60 ± 0.04	5.47 ± 3.17	24.13 ± 2.91	0.59 ± 0.03	2.01 ± 0.63	4.70 ± 1.60	3.99 ± 0.48	0.73 ± 0.07	8.16 ± 0.41	33.87 ± 10.05	494.25 ± 28.93
Manai	0	0	0	48.53 ± 0.03	48.76 ± 0.09	0	0	0	48.49 ± 0.01	0	0	0.06 ± 0.00	18.81 ± 0.03	0	18.74 ± 0.03	0	0.56 ± 0.10	1.07 ± 0.24	0	0.40 ± 0.09	20.30 ± 0.02	0	0	0	0	0	0	0	205.72 ± 0.35
Qiuhongbao	53.86 ± 3.63	57.10 ± 22.81	73.05 ± 14.90	131.42 ± 53.53	241.61 ± 97.65	59.50 ± 8.78	0.11 ± 0.02	0.06 ± 0.00	58.71 ± 4.47	7.55 ± 2.60	9.08 ± 5.17	0.19 ± 0.03	111.53 ± 43.08	1.29 ± 0.26	19.61 ± 0.21	3.15 ± 1.00	0.57 ± 0.02	1.25 ± 0.06	0.65 ± 0.05	6.58 ± 1.86	23.88 ± 3.24	0.72 ± 0.06	1.50 ± 0.28	7.43 ± 3.58	7.67 ± 4.12	0	11.44 ± 4.99	58.61 ± 26.23	948.12 ± 275.07
Zhuosexiang	187.57 ± 21.43	78.18 ± 14.36	85.99 ± 33.26	101.54 ± 16.01	270.17 ± 1.18	138.34 ± 3.95	0	0	43.16 ± 0.80	8.77 ± 0.71	5.50 ± 0.02	0.63 ± 0.02	57.81 ± 18.15	131.70 ± 78.38	23.69 ± 1.53	4.10 ± 1.21	1.16 ± 0.35	1.50 ± 0.66	0.88 ± 0.06	6.73 ± 7.60	36.98 ± 11.19	0.75 ± 0.24	1.34 ± 0.35	4.43 ± 1.01	3.68 ± 0.99	0	7.08 ± 1.53	35.70 ± 9.91	1237.38 ± 137.6
Riesling	80.91 ± 1.73	112.56 ± 20.72	57.06 ± 9.86	182.11 ± 15.62	339.35 ± 26.69	151.77 ± 14.85	0	0	78.33 ± 7.07	12.12 ± 0.15	5.23 ± 0.22	0.76 ± 0.06	168.20 ± 3.20	3.76 ± 0.44	23.29 ± 0.96	12.01 ± 0.64	1.01 ± 0.04	1.46 ± 0.05	1.24 ± 0.20	37.04 ± 8.52	93.37 ± 22.66	0.66 ± 0.00	2.69 ± 0.52	3.92 ± 0.41	3.43 ± 0.64	0	21.07 ± 4.82	103.12 ± 26.23	1496.47 ± 140.26
Merlot 348	0	0	0	48.50 ± 0.04	48.84 ± 0.22	0	0	0	48.59 ± 0.16	0	0	0.06 ± 0.01	18.82 ± 0.06	0	18.73 ± 0.01	0.35 ± 0.03	0.89 ± 0.07	1.04 ± 0.22	0	0.75 ± 0.31	20.36 ± 0.07	0	0	0	0	0	0	0	206.93 ± 1.1
Gold Finger	0	0	0	48.50 ± 0.02	48.72 ± 0.05	0	0	0	48.48 ± 0.01	0	0	0.06 ± 0.00	18.83 ± 0.04	0	18.73 ± 0.01	0.52 ± 0.07	0.66 ± 0.05	0.91 ± 0.04	0	0.69 ± 0.13	20.30 ± 0.01	0	0	0	0	0	0	0	206.4 ± 0.25
Centennial Seedless	52.09 ± 1.06	21.25 ± 3.15	50.33 ± 0.75	52.38 ± 1.46	53.41 ± 2.30	52.23 ± 1.53	0.09 ± 0.01	0	50.00 ± 0.53	6.36 ± 2.89	3.71 ± 0.06	0.25 ± 0.07	22.45 ± 1.31	1.11 ± 0.14	20.31 ± 0.58	2.27 ± 0.42	0.55 ± 0.03	1.08 ± 0.17	0.60 ± 0.03	2.24 ± 0.72	22.04 ± 0.68	0.58 ± 0.01	1.15 ± 0.36	3.15 ± 0.08	0	0.52 ± 0.04	7.80 ± 0.18	39.41 ± 2.19	467.36 ± 13.14
Chenin Blanc	0	0	0	48.68 ± 0.19	48.84 ± 0.19	48.61 ± 0.05	0	0	48.51 ± 0.02	0	0	0.08 ± 0.01	18.99 ± 0.09	0.64 ± 0.13	18.92 ± 0.05	0.52 ± 0.06	1.75 ± 0.47	2.26 ± 0.85	0.57 ± 0.01	1.11 ± 0.47	20.49 ± 0.08	0	0.40 ± 0.12	0	0	0	0	0	260.37 ± 1.36
Marselan	48.73 ± 0.24	0	0	48.83 ± 0.16	49.24 ± 0.67	48.75 ± 0.12	0	0	48.62 ± 0.10	0	0	0.07 ± 0.01	19.03 ± 0.20	0.65 ± 0.15	18.76 ± 0.05	0	0.87 ± 0.25	1.35 ± 0.26	0.59 ± 0.04	0.65 ± 0.27	20.42 ± 0.06	0	0.73 ± 0.17	0	0	0.68 ± 0.24	0	37.35 ± 0.40	345.32 ± 2.51
Tazinilo	0	0	0	48.48 ± 0.00	48.67 ± 0.01	0	0	0	0	0	0	0.07 ± 0.00	18.76 ± 0.02	0	18.70 ± 0.02	0.38 ± 0.07	0.96 ± 0.05	1.49 ± 0.48	0.57 ± 0.00	0.77 ± 0.46	20.31 ± 0.01	0	0	0	0	0	0	0	159.16 ± 0.91
Manseng Petit Blanc	50.18 ± 0.63	19.42 ± 0.15	49.53 ± 0.21	51.65 ± 0.84	54.16 ± 1.29	50.86 ± 0.65	0	0	49.43 ± 0.15	3.26 ± 0.49	0	0.07 ± 0.00	22.20 ± 0.89	0	18.72 ± 0.03	2.64 ± 0.46	0.91 ± 0.13	1.13 ± 0.07	0	1.03 ± 0.53	22.42 ± 1.33	0	0	0	0	0	7.68 ± 0.06	37.27 ± 0.37	442.56 ± 6.28
Xiangfei	1360.01 ± 362.58	1355.42 ± 280.72	1315.00 ± 282.25	3670.44 ± 941.06	6761.85 ± 2147.62	1227.77 ± 447.69	5.30 ± 0.74	1.34 ± 0.13	1379.40 ± 420.01	1027.68 ± 420.71	745.45 ± 324.12	9.44 ± 4.59	2781.15 ± 1320.37	19.70 ± 10.41	215.86 ± 130.25	40.02 ± 21.83	1.31 ± 0.45	2.85 ± 1.83	5.28 ± 2.93	189.83 ± 122.46	479.51 ± 316.19	1.05 ± 0.32	13.08 ± 4.64	293.91 ± 80.36	175.66 ± 38.26	0	307.89 ± 133.19	1397.41 ± 601.84	24783.61 ± 8234.56
Red Globe	0	0	0	48.61 ± 0.09	49.44 ± 0.31	48.59 ± 0.10	0	0	48.93 ± 0.51	3.46 ± 0.68	0	0.06 ± 0.00	19.08 ± 0.41	0	18.72 ± 0.02	0	0.57 ± 0.09	0.94 ± 0.23	0	0.42 ± 0.09	20.34 ± 0.07	0	0	0	0	0	0	0	259.16 ± 2.5
Christmas Rose	0	0	0	48.51 ± 0.04	48.83 ± 0.09	0	0	0	48.50 ± 0.05	0	0	0	18.79 ± 0.01	0	18.72 ± 0.04	0	0.54 ± 0.03	1.41 ± 0.32	0	0.60 ± 0.21	20.30 ± 0.04	0	0	0	0	0	0	0	206.2 ± 0.73
Augusta	50.23 ± 0.21	20.16 ± 0.76	49.26 ± 0.15	51.45 ± 0.88	55.55 ± 1.01	52.14 ± 0.70	0	0	49.70 ± 0.21	5.11 ± 0.52	3.85 ± 0.34	0.23 ± 0.07	23.80 ± 1.28	0.79 ± 0.21	20.41 ± 0.67	1.62 ± 0.18	0.66 ± 0.08	2.05 ± 0.70	0	2.30 ± 1.57	23.66 ± 0.96	0.61 ± 0.02	0	3.42 ± 0.18	0	0	7.87 ± 0.15	37.83 ± 0.20	462.7 ± 3.42
Ping'er Putao	0	0	0	0	48.62 ± 0.03	0	0	0	0	0	0	0.06 ± 0.01	18.76 ± 0.04	0	18.84 ± 0.11	0	0.48 ± 0.13	1.32 ± 0.68	0	0.40 ± 0.06	20.29 ± 0.03	0	0	0	0	0	0	0	108.77 ± 0.9
Langdinai	0	0	0	48.62 ± 0.02	48.98 ± 0.06	48.57 ± 0.02	0	0	48.50 ± 0.01	0	0	0.06 ± 0.01	18.96 ± 0.06	0	18.81 ± 0.08	0	0.79 ± 0.05	1.15 ± 0.18	0	0.49 ± 0.08	20.42 ± 0.01	0	0	0	0	0	0	0	255.35 ± 0.41
Cuiguang	50.92 ± 0.20	19.07 ± 0.11	48.99 ± 0.12	48.88 ± 0.17	52.40 ± 0.36	50.67 ± 0.67	0.12 ± 0.03	0	48.63 ± 0.05	3.19 ± 0.37	0	0.08 ± 0.00	19.20 ± 0.14	4.26 ± 0.34	18.78 ± 0.03	0.69 ± 0.10	0.69 ± 0.08	1.39 ± 0.12	0.57 ± 0.02	1.50 ± 0.30	21.46 ± 0.49	0	0.54 ± 0.35	0	0	0.94 ± 0.67	7.65 ± 0.04	36.68 ± 0.75	437.3 ± 1.06
lümunage	48.66 ± 0.34	18.79 ± 0.11	48.73 ± 0.46	49.11 ± 0.93	49.92 ± 1.79	48.66 ± 0.34	0	0	48.65 ± 0.31	0	0	0.06 ± 0.00	20.08 ± 1.84	0	18.75 ± 0.08	0	0.65 ± 0.08	1.69 ± 0.48	0	0.64 ± 0.34	20.46 ± 0.22	0	0.46 ± 0.22	0	0	0	7.53 ± 0.09	0	382.84 ± 7.26
Longyan	0	0	0	48.47 ± 0.01	48.55 ± 0.09	0	0	0	0	0	0	0	18.75 ± 0.01	0	18.71 ± 0.01	0	0.70 ± 0.03	1.34 ± 0.22	0	0.61 ± 0.27	20.30 ± 0.01	0	0	0	0	0	0	0	157.43 ± 0.35
Moldova	0	0	0	48.54 ± 0.04	48.95 ± 0.10	48.55 ± 0.07	0	0	0	0	0	0.06 ± 0.00	18.82 ± 0.04	0	18.75 ± 0.02	0.37 ± 0.05	1.25 ± 0.22	1.15 ± 0.18	0.59 ± 0.04	0.55 ± 0.08	20.36 ± 0.04	0	0	0	0	0	0	0	207.94 ± 0.59
Huapu No.1	0	0	0	48.50 ± 0.01	48.59 ± 0.14	0	0	0	0	3.25 ± 0.24	3.60 ± 0.18	0.10 ± 0.01	18.79 ± 0.01	1.03 ± 0.80	19.05 ± 0.10	0.82 ± 0.14	0.86 ± 0.04	1.22 ± 0.27	0.72 ± 0.16	0.56 ± 0.14	20.32 ± 0.02	0	0	0	0	0	0	0	167.41 ± 0.62
Jingzijing	53.99 ± 1.65	28.31 ± 4.69	50.96 ± 0.48	50.75 ± 6.57	66.51 ± 18.42	53.22 ± 2.42	0.28 ± 0.07	0.10 ± 0.02	51.10 ± 0.76	8.78 ± 3.91	4.34 ± 0.53	1.53 ± 0.35	25.22 ± 3.45	1.93 ± 0.41	24.36 ± 2.72	5.01 ± 0.98	0.78 ± 0.08	1.28 ± 0.03	0.66 ± 0.08	7.83 ± 2.73	26.32 ± 1.38	0.67 ± 0.11	2.35 ± 0.80	3.15 ± 0.05	0	0.97 ± 0.22	8.27 ± 0.04	40.64 ± 0.46	519.31 ± 29.31
Sangiovese	48.94 ± 0.09	18.76 ± 0.05	0	48.72 ± 0.11	49.88 ± 0.12	48.88 ± 0.08	0	0	48.57 ± 0.03	0	0	0.07 ± 0.00	19.08 ± 0.12	0.89 ± 0.07	18.76 ± 0.02	0.89 ± 0.07	1.40 ± 0.23	2.40 ± 0.29	0	0.71 ± 0.18	20.65 ± 0.12	0	0	0	0	0	0	0	328.6 ± 0.79
Yan 73	0	18.76 ± 0.06	0	48.65 ± 0.05	49.07 ± 0.15	48.69 ± 0.03	0	0	48.52 ± 0.01	3.16 ± 0.31	0	0.09 ± 0.00	18.98 ± 0.05	0.74 ± 0.17	18.88 ± 0.04	0.65 ± 0.06	0.72 ± 0.04	1.54 ± 0.35	0.57 ± 0.00	0.49 ± 0.15	20.47 ± 0.04	0	0	0	0	0	0	0	279.98 ± 0.68
Beimei	53.25 ± 0.75	23.91 ± 4.34	50.22 ± 0.22	54.16 ± 1.03	53.38 ± 10.21	55.32 ± 1.25	0.34 ± 0.07	0.11 ± 0.01	50.65 ± 0.44	22.68 ± 3.06	8.83 ± 1.60	1.07 ± 0.26	25.67 ± 1.26	1.62 ± 0.12	21.32 ± 0.77	2.95 ± 0.55	1.08 ± 0.06	1.50 ± 0.24	0.73 ± 0.04	5.90 ± 1.24	26.27 ± 1.52	0.69 ± 0.03	1.39 ± 0.17	4.99 ± 0.98	5.77 ± 0.45	2.14 ± 0.14	8.11 ± 0.18	39.56 ± 0.80	523.61 ± 29.16
Cabernet Sauvignon	0	0	0	48.50 ± 0.04	48.88 ± 0.08	0	0	0	0	0	0	0.06 ± 0.00	18.78 ± 0.05	0	18.73 ± 0.02	0	1.39 ± 0.08	1.26 ± 0.24	0	0.56 ± 0.07	20.34 ± 0.02	0	0	0	0	0	0	0	158.5 ± 0.33
Tannat	48.78 ± 0.08	18.87 ± 0.03	0	48.81 ± 0.10	49.61 ± 0.19	48.98 ± 0.13	0	0	48.59 ± 0.03	4.96 ± 0.45	3.63 ± 0.18	0.20 ± 0.05	19.18 ± 0.12	0	19.59 ± 0.36	0.66 ± 0.04	1.29 ± 0.01	1.28 ± 0.08	0	0.85 ± 0.32	20.79 ± 0.14	0	0	3.09 ± 0.19	0	0	0	0	339.16 ± 1.88
Muscat Ottonel	1036.28 ± 63.04	1163.08 ± 81.73	896.96 ± 156.14	2965.99 ± 244.74	5516.85 ± 205.44	1114.64 ± 200.85	2.29 ± 0.18	0.58 ± 0.05	1058.48 ± 48.72	446.96 ± 54.41	323.80 ± 54.10	9.65 ± 3.20	1695.80 ± 31.84	14.96 ± 2.14	112.23 ± 41.00	35.68 ± 7.22	1.35 ± 0.21	1.70 ± 0.17	3.55 ± 0.55	130.41 ± 31.65	332.88 ± 84.09	0.93 ± 0.17	13.14 ± 1.51	209.69 ± 58.94	146.07 ± 41.60	0	241.75 ± 15.77	1097.19 ± 77.56	18572.89 ± 1054.55
Italian Riesling	48.91 ± 0.43	18.87 ± 0.26	0	48.76 ± 0.11	49.31 ± 0.31	48.95 ± 0.21	0	0	48.77 ± 0.19	3.65 ± 0.08	0	0.07 ± 0.01	19.11 ± 0.11	1.00 ± 0.11	18.77 ± 0.04	0.44 ± 0.09	1.21 ± 0.20	1.70 ± 0.18	0	0.59 ± 0.04	20.57 ± 0.11	0	0	0	0	0	0	0	330.68 ± 1.63
Zinfandel	49.03 ± 0.05	18.92 ± 0.02	48.74 ± 0.02	49.12 ± 0.08	50.06 ± 0.34	49.29 ± 0.08	0	0	48.74 ± 0.03	3.67 ± 0.09	0	0.13 ± 0.01	19.58 ± 0.14	0.89 ± 0.07	19.03 ± 0.05	0.97 ± 0.16	1.14 ± 0.06	1.45 ± 0.16	0	0.70 ± 0.22	21.03 ± 0.08	0.57 ± 0.01	0	0	0	0	0	0	383.06 ± 0.59
Pinot Noir 115	0	0	0	48.59 ± 0.05	49.08 ± 0.13	48.60 ± 0.03	0	0	48.49 ± 0.02	4.05 ± 0.20	0	0.08 ± 0.01	18.85 ± 0.04	0.68 ± 0.10	18.90 ± 0.09	0.37 ± 0.03	1.07 ± 0.08	1.16 ± 0.19	0	0.53 ± 0.18	20.38 ± 0.01	0	0	0	0	0	0	0	260.83 ± 0.3
Zaokangbao	206.24 ± 25.07	223.51 ± 28.25	242.91 ± 11.93	581.20 ± 56.32	1115.08 ± 94.64	179.75 ± 39.07	1.01 ± 0.08	0.27 ± 0.02	218.08 ± 22.33	85.02 ± 11.19	49.90 ± 2.50	3.10 ± 0.36	389.94 ± 16.84	3.10 ± 0.33	26.81 ± 1.46	11.46 ± 3.55	0.81 ± 0.09	1.35 ± 0.11	1.04 ± 0.09	3.09 ± 0.96	53.02 ± 15.86	1.01 ± 0.11	31.00 ± 10.18	59.25 ± 9.66	77.56 ± 5.56	0	53.41 ± 0.81	396.74 ± 31.05	4015.66 ± 336.91
Cabernet Gerniseht	0	0	0	0	0	0	0	0	0	0	0	0	18.69 ± 0.00	0	18.69 ± 0.00	0	0.73 ± 0.09	1.44 ± 0.43	0	0	20.24 ± 0.00	0	0	0	0	0	0	0	59.79 ± 0.43
Se Spine Grape	0	0	0	48.50 ± 0.02	48.91 ± 0.12	0	0	0	48.50 ± 0.03	0	0	0.06 ± 0.00	18.79 ± 0.01	0.78 ± 0.07	18.74 ± 0.02	0	0.71 ± 0.02	1.17 ± 0.12	0	0.92 ± 0.17	20.33 ± 0.01	0	0	0	0	0	0	0	207.41 ± 0.13
Bai Spine Grape	48.55 ± 0.14	0	48.55 ± 0.15	0	48.69 ± 0.05	0	0	0	0	0	0	0.06 ± 0.00	18.74 ± 0.01	0.67 ± 0.10	18.71 ± 0.01	0	0.80 ± 0.40	1.22 ± 0.16	0	0.76 ± 0.12	20.30 ± 0.01	0	0	0	0	0	0	0	207.05 ± 0.16
Shuanghong	54.70 ± 1.28	19.03 ± 0.53	49.20 ± 0.22	49.10 ± 0.06	54.26 ± 3.59	51.24 ± 0.74	0	0	48.83 ± 0.10	14.07 ± 0.60	5.82 ± 0.35	0.22 ± 0.05	20.50 ± 0.54	5.80 ± 3.83	18.86 ± 0.02	6.54 ± 1.04	5.52 ± 0.96	1.75 ± 0.22	0.96 ± 0.09	0.92 ± 0.09	22.14 ± 0.47	0.95 ± 0.11	0	0	14.64 ± 7.31	0	0	36.63 ± 0.67	481.68 ± 7.5
Syrah 100	50.00 ± 0.30	18.80 ± 0.08	0	48.77 ± 0.19	52.41 ± 1.30	49.42 ± 0.26	0	0	48.93 ± 0.44	4.29 ± 0.24	0	0.08 ± 0.01	19.04 ± 0.16	1.42 ± 0.09	18.86 ± 0.03	0.70 ± 0.12	2.97 ± 0.47	2.23 ± 0.33	0.57 ± 0.01	0.62 ± 0.28	20.65 ± 0.09	0	0	0	0	0	0	0	339.76 ± 3.02
Concentrations were showed as mean ± SD.

## Sheet: Table S8
Table S8. Concentration of monoterpenoids and norisprenoids detected in Mocro-Tom tomato fruits with VvGGPPS-LSU overexpression (μg/kg FW).
Compound	CK	OEGGPPS-M	OEGGPPS-B
β-Myrcene	2.28 ± 0.14	4.19 ± 0.23 *	3.21 ± 0.20 *
α-Terpinene	1.00 ± 0.10	1.58 ± 0.08 *	1.23 ± 0.07 ns
D-Limonene	2.24 ± 0.18	3.49 ± 0.56 *	3.29 ± 0.01 *
β-Ocimene	1.88 ± 0.23	2.56 ± 0.17 ns	2.52 ± 0.04 ns
γ-Terpinene	0.27 ± 0.03	0.68 ± 0.29 ns	0.50 ± 0.12
p-Cymene	3.74 ± 0.38	5.49 ± 0.29 *	4.84 ± 0.27 ns
Terpinolene	1.13 ± 0.13	1.77 ± 0.01 *	1.57 ± 0.01 *
Neo-allo-Ocimene	0.23 ± 0.03	0.35 ± 0.01 *	0.29 ± 0.01 ns
Linalool oxide	3.57 ± 0.37	5.71 ± 0.23 *	6.10 ± 0.59 *
Cosmene	0.04 ± 0.02	0.09 ± 0.01 ns	0.11 ± 0.00 *
Linalool	0.61 ± 0.05	0.90 ± 0.07 *	0.77 ± 0.02 *
Hotrienol	0.21 ± 0.03	0.32 ± 0.01 *	0.36 ± 0.01 *
p-Menth-1-en-9-al	3.75 ± 0.45	4.71 ± 0.27 *	5.17 ± 0.18 ns
trans-Ocimenol	0.08 ± 0.02	0.12 ± 0.01 ns	0.19 ± 0.02 *
cis-Ocimenol	0.06 ± 0.01	0.10 ± 0.01 *	0.13 ± 0.00 *
α-Terpineol	0.48 ± 0.06	0.76 ± 0.05 *	0.73 ± 0.02 *
MHO	0.32 ± 0.003	0.35 ± 0.06 ns	0.40 ± 0.05 ns
β-Cyclocitral	0.13 ± 0.01	0.12 ± 0.03 ns	0.14 ± 0.02 ns
β-Damascenone	0.03 ± 0.01	0.03 ± 0.01 ns	0.07 ± 0.01 *
β-Ionone	0.13 ± 0.01	0.13 ± 0.01 ns	0.16 ± 0.01 *
Asterisks * denote t-test significance: *P < 0.05; ns menas not significant. Concentrations were showed as mean ± SD.

## Sheet: Table S9
Table S9. The concentration of monoterpenoids and norisprenoids detected in Mocro-Tom tomato fruits.																		Table S9. Concentration of monoterpenoids and norisprenoids detected in 'Summer Black' grape skins with VvGGPPS-LSU overexpression (μg/kg FW).
																		Compound	CK	OEGGPPS-M	OEGGPPS-B
																		α-Terpinene	52.04 ± 2.77	63.36 ± 3.50 *	69.55 ± 1.26 *
																		D-Limonene	79.42 ± 3.42	101.01 ± 5.77 *	109.31 ± 6.80 *
																		β-Phellandrene	35.26 ± 1.89	45.54 ± 4.03	51.13 ± 18.06 ns
																		trans-β-Ocimene	24.69 ± 0.13	37.51 ± 3.25 *	35.19 ± 1.79 *
																		β-Ocimene	59.63 ± 2.91	83.08 ± 5.22 *	68.53 ± 11.20 *
																		Terpinolene	17.60 ± 1.85	32.81 ± 8.57 *	37.65 ± 2.08 *
																		Rose oxide	230.43 ± 6.67	309.21 ± 16.77 *	260.00 ± 18.90 ns
																		trans-Rose oxide	53.98 ± 1.21	77.13 ± 3.48 *	71.26 ± 4.50 *
																		Neo-allo-Ocimene	13.64 ± 0.86	18.38 ± 2.17 *	19.38 ± 1.17 *
																		Nerol oxide	7.79 ± 0.50	11.13 ± 0.94 *	11.28 ± 2.20 ns
																		Linalool	6.79 ± 0.46	11.64 ± 2.19 *	12.88 ± 0.96 *
																		Terpinen-4-ol	5.46 ± 1.02	6.41 ± 0.38 ns	7.36 ± 2.30 ns
																		(±)-Menthol	3.29 ± 0.16	9.72 ± 1.09 *	5.35 ± 0.60 *
																		α-Terpineol	3.96 ± 0.20	5.32 ± 0.64 *	6.56 ± 0.34 *
																		α-Cyclogeraniol	6.02 ± 0.29	6.65 ± 0.31 ns	5.94 ± 0.92 ns
																		α-Citral	4.52 ± 0.53	4.89 ± 1.30 ns	5.45 ± 1.19 ns
																		Citronellol	7.41 ± 0.06	8.38 ± 0.46 *	9.80 ± 0.80 *
																		Lavandulol	7.22 ± 0.20	8.40 ± 1.07 *	9.38 ± 0.70 *
																		Nerol	6.33 ± 0.41	6.14 ± 0.55 ns	7.92 ± 0.27 *
																		Geraniol	715.07 ± 13.65	876.82 ± 31.22 ns	826.60 ± 17.72 *
																		MHO	9.45 ± 0.75	10.38 ± 0.56 ns	11.25 ± 2.07 ns
																		trans-theaspirane	6.61 ± 0.23	7.04 ± 0.44 ns	7.37 ± 1.07 ns
																		cis-theaspirane	4.11 ± 0.31	5.39 ± 0.11 *	5.49 ± 0.71 ns
																		β-Cyclocitral	5.54 ± 0.23	6.38 ± 0.67 ns	5.22 ± 0.29 ns
																		β-Damascenone	1.35 ± 0.03	2.30 ± 0.51 *	4.64 ± 0.86 *
																		β-Ionone	11.07 ± 0.65	12.29 ± 1.01 ns	9.75 ± 1.26 ns
																		Asterisks * denote t-test significance: *P < 0.05; ns menas not significant. Concentrations were showed as mean ± SD.

## Sheet: Table S10
Table S11. Concentration of monoterpenoids and norisprenoids detected in wild type and stable overexpressed V.vinifera calli (μg/kg FW).
Substrates treatment	Callus types	Camphor	Menthol	Citronellol	Total monoerpenoids	MHO	β-Cyclocitral	β-Ionone	Total Norisoprenoids
10uM	WT	0.00 ± 0.00	5.59 ± 1.07	3.04 ± 0.23	8.63 ± 0.84	24.97 ± 0.17	0.92 ± 0.19	5.18 ± 0.27	31.07 ± 0.11
	OEM2	0.26 ± 0.45 ns	11.90 ± 1.74 *	2.14 ± 0.31 *	14.30 ± 1.68 *	27.33 ± 3.14 ns	2.02 ± 0.32 *	7.66 ± 1.18 *	37.01 ± 4.26 ns
	OEM4	0.74 ± 0.78 ns	6.70 ± 3.67 ns	3.87 ± 1.18 ns	11.31 ± 1.83 ns	19.70 ± 0.68 *	1.73 ± 0.46 *	6.81 ± 0.16 *	28.24 ± 0.24 *
	OEB3	7.11 ± 2.46 *	2.10 ± 1.88 *	2.69 ± 0.21 ns	11.90 ± 0.54 *	17.02 ± 1.41 *	5.68 ± 1.73 *	13.71 ± 0.76 *	36.41 ± 0.58 *
	OEB5	2.35 ± 0.37 *	5.74 ± 0.32 ns	2.08 ± 0.06 *	10.17 ± 0.12 *	23.45 ± 0.39 *	3.96 ± 0.79 *	10.27 ± 0.42 *	37.68 ± 0.19 *
	OEB7	4.77 ± 1.42 *	2.85 ± 0.98 *	3.78 ± 0.68 ns	11.40 ± 0.83 *	19.26 ± 1.32 *	4.69 ± 0.36 *	14.20 ± 1.74 *	38.14 ± 0.77 *
100uM	WT	0.57 ± 0.26 (+)	9.60 ± 0.50 (+)	1.74 ± 0.36 (+)	11.91 ± 0.37 (+)	24.70 ± 0.63	1.16 ± 0.16	4.24 ± 0.36 (+)	30.10 ± 0.46 (+)
	OEM2	6.31 ± 3.52 *(+)	10.16 ± 0.20 ns	4.26 ± 0.30 *(+)	20.74 ± 3.47 *(+)	27.02 ± 1.48 ns	4.89 ± 0.59 *(+)	16.17 ± 1.08 *(+)	48.08 ± 0.70 *(+)
	OEM4	7.36 ± 1.44 *(+)	2.93 ± 0.32 *	6.39 ± 0.65 *(+)	16.68 ± 1.04 *(+)	23.52 ± 1.06 ns(+)	4.59 ± 0.99 *(+)	14.57 ± 0.97 *(+)	42.67 ± 1.19 *(+)
	OEB3	9.36 ± 2.48 *	3.60 ± 1.13 *	1.90 ± 0.32 ns(+)	14.85 ± 1.54 *(+)	23.39 ± 1.67 ns(+)	4.68 ± 0.37 *	14.69 ± 1.45 *	42.76 ± 0.16 *(+)
	OEB5	6.93 ± 0.54 *(+)	4.27 ± 1.24 *	1.98 ± 0.46 ns	13.19 ± 0.38 *(+)	36.90 ± 0.57 *(+)	6.29 ± 0.55 *(+)	14.47 ± 0.62 *(+)	57.66 ± 0.43 *(+)
	OEB7	15.20 ± 1.11 *(+)	6.75 ± 0.88 *(+)	3.45 ± 0.65 *	25.39 ± 0.33 *(+)	38.01 ± 5.79 *(+)	6.56 ± 0.38 *(+)	15.10 ± 1.26 *	57.56 ± 3.36 *(+)
Asterisks * denote t-test significance (*P < 0.05; ns menas not significant) between WTvsTransgentic lines at 10μM and 100μM, respectively; (+) means a significant difference (+P < 0.05; ns menas not significant) between 10μM vs 100μM treatment within each callus types , respectively.
Concentrations were showed as mean ± SD.

[truncated: 1 more sheets: Table S11]
